# Supplementary material for: Neonatal mitochondrial abnormalities due to PINK1 deficiency: Proteomics reveals early changes relevant to Parkinson׳s disease
Source: Data Brief. 2015 Dec 17;6:428–32. doi: 10.1016/j.dib.2015.11.070 (PMC4710791; doi:10.1016/j.dib.2015.11.070)
Supplement: Supplementary file 1 — Supplementary material [file mmc1.xlsx]

## Sheet: CyberT 10 Day (NEW)
Name	Accession Number	LEH 1	LEH 2	LEH 3	LEH 4	PINK 1.1	PINK 1.2	PINK 1.3	PINK 1.3	n LEH	n PINK1	mean LEH	mean PINK1	std LEH	std PINK1	Log2(PINK1/LEH)	rasd LEH	rasd PINK1	bayesSD LEH	bayesSD PINK1	bayesT	bayesDF	varRatio	pVal	cum.ppde.p	ppde.p	ROC.x	ROC.y	Bonferroni	BH
sp|Q64548-2|RTN1_RAT	Q64548-2	6830000	9090000	161000	8960000	8420000	8450000	8550000	8920000	4	4	6260250	8585000	4.19609e+06	230145	0.455598	695988	614400	2.0465e+06	578714	2.1862	28	12.5053	0.0373216	0.593345	0.297696	0.0373216	0.442855	1	0.482566
sp|Q64548|RTN1_RAT	Q64548	340000	215000	217000	233000	255000	273000	270000	228000	4	4	251250	256500	59712.5	20567	0.0298352	42657.9	34922.1	48205.8	33704.2	0.178511	28	2.04564	0.859607	0.123792	0.0168502	0.859607	0.987653	1	0.954402
sp|P08753|GNAI3_RAT	P08753	454000	439000	472000	472000	796000	832000	833000	785000	4	4	459250	811500	15945.2	24664.4	0.821311	48553.4	68699.8	45553.7	64620.3	8.91064	28	2.01228	1.15154e-09	0.999997	0.999988	1.15154e-09	0.00270826	1.3427e-06	1.3427e-06
sp|P05065|ALDOA_RAT	P05065	2240000	2030000	2040000	2130000	1260000	1160000	1110000	1050000	4	4	2110000	1145000	97638.8	88881.9	-0.881895	263270	89348.7	247896	92388.2	-7.29534	28	7.19957	6.07763e-08	0.999943	0.999808	6.07763e-08	0.00872528	7.08652e-05	2.54721e-05
sp|Q00715|H2B1_RAT	Q00715	12100000	19500000	18800000	16600000	10500000	10400000	10300000	8010000	4	4	16750000	9802500	3.33716e+06	1.19779e+06	-0.772939	848595	635385	1.73311e+06	808377	-7.26587	28	4.59646	6.55372e-08	0.99994	0.999798	6.55372e-08	0.00892156	7.64164e-05	2.54721e-05
sp|P69897|TBB5_RAT	P69897	14100000	13600000	13900000	10600000	10800000	8580000	8050000	8100000	4	4	13050000	8882500	1.64621e+06	1.30047e+06	-0.555012	801961	621057	1.06394e+06	832476	-6.16985	28	1.63341	1.16017e-06	0.999547	0.998466	1.16017e-06	0.020825	0.00135276	0.000303109
sp|P62944|AP2B1_RAT	P62944	1500000	1570000	1570000	1490000	398000	371000	422000	1450000	4	4	1532500	660250	43493.3	526912	-1.2148	139950	71396.2	131124	252711	-6.12743	28	3.71437	1.29978e-06	0.999509	0.998339	1.29978e-06	0.0215348	0.00151555	0.000303109
sp|Q6IRE4|TS101_RAT	Q6IRE4	10944	12225	76928	70475	149000	148000	134000	114000	4	4	42643	136250	35963.7	16337.6	1.67588	12953	24118.5	20517.5	23575.4	5.99022	28	1.32029	1.87885e-06	0.999364	0.997847	1.87885e-06	0.0240074	0.00219074	0.000321075
sp|P21775|THIKA_RAT	P21775	230000	203000	236000	220000	101000	61368	94172	128000	4	4	222250	96135	14430.9	27396.1	-1.20905	36555.7	22339.7	34497	24261	-5.98071	28	2.02182	1.92755e-06	0.999352	0.997808	1.92755e-06	0.0241893	0.00224752	0.000321075
sp|Q4FZT0|STML2_RAT	Q4FZT0	21397	5836	34223	32906	140000	129000	32116	116000	4	4	23590.5	104279	13163.9	49098.5	2.14417	9444.65	22554.6	10657.9	30864.4	4.94222	28	8.38629	3.24803e-05	0.995276	0.984163	3.24803e-05	0.0556478	0.037872	0.004734
sp|P62804|H4_RAT	P62804	27100000	29900000	33700000	32600000	24000000	27700000	25800000	13900000	4	4	30825000	22850000	2.95226e+06	6.15494e+06	-0.431907	879251	698243	1.5907e+06	2.9216e+06	-4.79473	28	3.37339	4.86118e-05	0.993732	0.979064	4.86118e-05	0.0626764	0.0566813	0.00629792
sp|P13437|THIM_RAT	P13437	670000	581000	612000	595000	460000	450000	436000	426000	4	4	614500	443000	39111	15011.1	-0.472106	66033.1	41658	63759.3	39188.8	-4.58312	28	2.64706	8.66311e-05	0.99061	0.968864	8.66311e-05	0.0743228	0.101012	0.0101012
sp|Q62902|LMAN1_RAT	Q62902	60135	91122	75342	57066	207000	192000	97466	211000	4	4	70916.2	176866	15662.3	53561.8	1.31847	16286.4	39116.8	16730.8	43889.5	4.51137	28	6.88158	0.000105341	0.989237	0.964425	0.000105341	0.0787358	0.122828	0.0111662
sp|Q68FU3|ETFB_RAT	Q68FU3	420000	391000	438000	380000	285000	230000	320000	264000	4	4	407250	274750	26550.3	37730.4	-0.567795	46437.2	39371.3	44714.7	40419.2	-4.39649	28	1.22384	0.000143995	0.986619	0.956039	0.000143995	0.0863402	0.167898	0.0130573
sp|P41562|IDHC_RAT	P41562	469000	416000	464000	455000	349000	328000	323000	291000	4	4	451000	322750	24041.6	23977.4	-0.48271	44906.5	41032.9	43039.1	39577.4	-4.38687	28	1.18259	0.000147807	0.986373	0.955259	0.000147807	0.0870082	0.172343	0.0130573
sp|Q6P9U3|COMD3_RAT	Q6P9U3	6630.9	111000	80965	90704	7757.9	12634	6685.3	27164	4	4	72325	13560.3	45548.2	9431.37	-2.4151	16027.5	6925.24	25782.7	7756.84	-4.36518	28	11.0481	0.000156777	0.985803	0.953449	0.000156777	0.0885335	0.182802	0.0130573
sp|Q5M9G9|TBRG4_RAT	Q5M9G9	151000	176000	31013	155000	200000	213000	259000	256000	4	4	128253	232000	65747.6	29944.4	0.855129	22573.2	33185	36919.6	33705.5	4.1506	28	1.19981	0.000280251	0.978771	0.9315	0.000280251	0.105079	0.326773	0.0217849
sp|Q00238|ICAM1_RAT	Q00238	2088.8	18550	32587	132000	118000	123000	117000	116000	4	4	46306.4	118500	58472.9	3109.13	1.3556	13390.8	22120.5	29771.8	20530.1	3.99255	28	2.10294	0.000428679	0.971564	0.909721	0.000428679	0.119112	0.49984	0.03124
sp|Q4QQT4|2AAB_RAT	Q4QQT4	195000	125000	145000	125000	272000	258000	251000	168000	4	4	147500	237250	33040.4	46984.9	0.685693	22058.2	33787	25514.4	38099	3.91467	28	2.22976	0.000527994	0.967211	0.896902	0.000527994	0.126662	0.615641	0.0362141
sp|P11915|NLTP_RAT	P11915	337000	436000	372000	409000	315000	314000	180000	257000	4	4	388500	266500	43208.8	63720.7	-0.543779	43599.9	38601.3	45049.5	46338.6	-3.77548	28	1.05805	0.000764641	0.95784	0.870125	0.000764641	0.141278	0.891572	0.0495318
sp|Q6P747|HP1B3_RAT	Q6P747	839000	853000	1150000	1160000	723000	839000	819000	398000	4	4	1000500	694750	178539	204210	-0.526155	91098	68248.5	118084	113704	-3.73029	28	1.07854	0.000861776	0.954301	0.86029	0.000861776	0.146349	1	0.0528858
sp|P47727|CBR1_RAT	P47727	305000	393000	392000	362000	254000	249000	249000	287000	4	4	363000	259750	41255.3	18318.9	-0.482846	41074.5	37804.1	42553.6	36012.4	-3.70425	28	1.39627	0.000923132	0.952138	0.854355	0.000923132	0.149347	1	0.0538186
sp|Q3B7T9|RFIP1_RAT	Q3B7T9	435000	525000	615000	536000	368000	442000	430000	25011	4	4	527750	316253	73690.2	196850	-0.738777	55436.1	42529.5	61626	99267.1	-3.62027	28	2.59468	0.00115142	0.944516	0.833864	0.00115142	0.159402	1	0.063931
sp|Q02874|H2AY_RAT	Q02874	638000	756000	807000	785000	525000	693000	607000	221000	4	4	746500	511500	75288.3	205455	-0.545408	72778	54725.4	75859.2	107761	-3.56644	28	2.01793	0.00132572	0.939071	0.819623	0.00132572	0.166167	1	0.067803
sp|Q9Z1E1|FLOT1_RAT	Q9Z1E1	459000	226000	258000	334000	629000	586000	643000	269000	4	4	319250	531750	103593	176838	0.736062	46265.9	62908	64299	100465	3.56307	28	2.44128	0.00133745	0.938714	0.818702	0.00133745	0.166599	1	0.067803
sp|Q60587|ECHB_RAT	Q60587	211000	204000	211000	188000	272000	273000	272000	333000	4	4	203500	287500	10847.4	30337	0.498533	29111.9	39892.4	27416.1	39513	3.49324	28	2.07715	0.0016044	0.930902	0.798852	0.0016044	0.175781	1	0.0779473
sp|Q9JJ22|ERAP1_RAT	Q9JJ22	6403.6	13075	9189.2	71772	44558	73137	75174	77107	4	4	25110	67494	31228.1	15376.3	1.4265	10720.3	16614.9	17535	16949.4	3.47585	28	1.07029	0.00167854	0.928825	0.79368	0.00167854	0.178137	1	0.0782869
sp|P70615|LMNB1_RAT	P70615	84333	136000	175000	132000	75628	73596	89361	67576	4	4	131833	76540.2	37135	9205.62	-0.784424	22710.4	17859.6	27158.5	17075	-3.44717	28	2.52981	0.00180813	0.925278	0.78495	0.00180813	0.182086	1	0.0810876
sp|Q5XIF6|TBA4A_RAT	Q5XIF6	7750000	17400000	18500000	15900000	15400000	20800000	19500000	23500000	4	4	14887500	19800000	4.8762e+06	3.37343e+06	0.411399	813613	686094	2.37961e+06	1.68584e+06	3.36904	28	1.99241	0.00221208	0.914832	0.759946	0.00221208	0.193235	1	0.0955289
sp|P51650|SSDH_RAT	P51650	273000	344000	384000	407000	258000	265000	269000	232000	4	4	352000	256000	58748	16633.3	-0.459432	40582.9	35564	46381.7	33814.1	-3.345	28	1.88147	0.00235301	0.911376	0.751899	0.00235301	0.196785	1	0.0979859
sp|Q8R4E1|TIP_RAT	Q8R4E1	101000	45481	24481	67400	90649	114000	112000	108000	4	4	59590.5	106162	32698.1	10638.7	0.833117	15127.7	21775.5	20621.9	20753	3.18367	28	1.01275	0.00354862	0.885009	0.693913	0.00354862	0.222109	1	0.141094
sp|P31422|GRM3_RAT	P31422	446000	329000	245000	491000	421000	784000	509000	525000	4	4	377750	559750	111778	156336	0.567351	41366	66623.1	64374.2	95088.8	3.16991	28	2.1819	0.00367414	0.88249	0.688669	0.00367414	0.224394	1	0.141094
sp|P48450|ERG7_RAT	P48450	287000	351000	372000	491000	324000	283000	254000	196000	4	4	375250	264250	85214.9	53804.4	-0.505949	40669.6	39482.5	54532.4	44232.4	-3.16167	28	1.51994	0.00375123	0.880963	0.685513	0.00375123	0.225771	1	0.141094
sp|Q99JD4|CLAP2_RAT	Q99JD4	367000	246000	233000	369000	466000	432000	390000	364000	4	4	303750	413000	74383.6	45092.5	0.443257	47952.4	40865.4	56183.3	43210.2	3.08276	28	1.6906	0.00457269	0.865515	0.65457	0.00457269	0.239328	1	0.166617
sp|Q9EPB1|DPP2_RAT	Q9EPB1	103000	223000	58497	176000	186000	233000	241000	227000	4	4	140124	221750	73477.2	24513.6	0.662227	22080.5	36901.5	39683.8	35999.4	3.0469	28	1.21517	0.00500031	0.858002	0.640133	0.00500031	0.245711	1	0.176677
sp|P01946|HBA_RAT	P01946	369000	116000	183000	104000	145000	40334	124000	39505	4	4	193000	87209.8	122374	55276	-1.14604	29103.4	19585.2	62729.6	31361.1	-3.01688	28	4.00094	0.0053874	0.85147	0.627889	0.0053874	0.251164	1	0.184756
sp|Q5XID7|ARMX3_RAT	Q5XID7	5748.5	19130	13842	56869	89638	17969	62364	72884	4	4	23897.4	60713.8	22659.4	30629.9	1.34517	9565.95	15725.7	13728.1	20322.7	3.00237	28	2.19151	0.00558459	0.848233	0.621924	0.00558459	0.253835	1	0.186047
sp|Q9R1T1|BAF_RAT	Q9R1T1	219000	133000	167000	237000	110000	115000	190000	52889	4	4	189000	116972	47693.5	56250.1	-0.69222	29836.1	22083	35361.7	33106	-2.97388	28	1.14092	0.00599178	0.841729	0.610138	0.00599178	0.259147	1	0.194067
sp|Q99N27|SNX1_RAT	Q99N27	20791	30146	37084	66110	79295	75556	58067	74473	4	4	38532.8	71847.8	19559.4	9416.54	0.898858	14232.7	16836.8	15987.9	16185.8	2.92871	28	1.02492	0.00669569	0.831003	0.59127	0.00669569	0.267757	1	0.207086
sp|Q5I0G4|SYG_RAT	Q5I0G4	406000	375000	374000	402000	328000	298000	353000	198000	4	4	389250	294250	17114.8	67992	-0.403655	43949.1	41959.7	41453.1	49997.2	-2.92547	28	1.45471	0.00674896	0.830216	0.589912	0.00674896	0.268382	1	0.207086
sp|P35434|ATPD_RAT	P35434	289000	278000	253000	171000	377000	380000	340000	273000	4	4	247750	342500	53337.8	49776.2	0.467219	41213.3	43618.8	45447.9	46494.4	2.91461	28	1.04658	0.00693086	0.827554	0.585346	0.00693086	0.27049	1	0.207215
sp|Q6AY55|DCAKD_RAT	Q6AY55	52060	121000	68583	132000	135000	147000	199000	133000	4	4	93410.8	153500	39058.1	30957	0.716578	21401.9	31354.1	26823.6	32372.8	2.85856	28	1.45655	0.00794597	0.813347	0.561651	0.00794597	0.281584	1	0.22987
sp|P60711|ACTB_RAT	P60711	6540000	6410000	5850000	5850000	5380000	5190000	4960000	4280000	4	4	6162500	4952500	364726	480095	-0.315359	693288	521554	663694	531555	-2.846	28	1.55898	0.00819191	0.810058	0.556322	0.00819191	0.284119	1	0.22987
sp|Q62915|CSKP_RAT	Q62915	515000	704000	818000	722000	712000	817000	899000	1120000	4	4	689750	887000	126792	173165	0.362861	71219.4	76802.9	88275.2	107152	2.84158	28	1.47341	0.00828005	0.808892	0.554447	0.00828005	0.285015	1	0.22987
sp|P24329|THTR_RAT	P24329	927000	1060000	1120000	1050000	990000	840000	837000	780000	4	4	1039250	861750	80966.6	89845.7	-0.270201	94945.5	75713.9	95559.5	81507.2	-2.82646	28	1.37454	0.00858867	0.804867	0.548025	0.00858867	0.288097	1	0.232128
sp|Q63537|SYN2_RAT	Q63537	936000	1060000	708000	1060000	1230000	1170000	1070000	1100000	4	4	941000	1142500	165968	71821.5	0.279928	88815.7	88265.6	112534	88222.4	2.81831	28	1.62709	0.00875953	0.802673	0.544561	0.00875953	0.289771	1	0.232128
sp|Q505J6|GHC2_RAT	Q505J6	416000	470000	515000	494000	532000	573000	625000	615000	4	4	473750	586250	42664.4	42609.7	0.30739	49401.8	68078	49819.1	66042.3	2.71984	28	1.75733	0.0110929	0.77492	0.502748	0.0110929	0.310591	1	0.272144
sp|Q9WVK3|PECR_RAT	Q9WVK3	39169	51568	28947	47334	58301	62592	96883	67665	4	4	41754.5	71360.2	9969.16	17440.3	0.773189	13108.5	16811.4	12983.9	17533.6	2.71393	28	1.82362	0.01125	0.773184	0.500251	0.01125	0.311876	1	0.272144
sp|P0C5W1|MAP1S_RAT	P0C5W1	102000	125000	167000	17669	113000	32961	16054	5082.3	4	4	102917	41774.3	62881.8	48848.8	-1.3008	24241.2	14169.1	36755.9	26142.1	-2.71117	28	1.97684	0.011324	0.772371	0.499085	0.011324	0.312477	1	0.272144
sp|Q7TPK1|UHRF1_RAT	Q7TPK1	275000	39859	394000	356000	357000	371000	415000	423000	4	4	266215	391500	158855	32429.4	0.556422	43703	39097.1	83931.9	39186.3	2.7051	28	4.58759	0.0114887	0.770573	0.496519	0.0114887	0.313804	1	0.272144
sp|Q2KMM2|TPPC1_RAT	Q2KMM2	88106	30954	59290	45955	131000	75709	92184	81367	4	4	56076.2	95065	24288.5	24912.6	0.761524	14138.7	21616.5	17255.7	23097.9	2.70457	28	1.79175	0.0115031	0.770416	0.496295	0.0115031	0.31392	1	0.272144
sp|P05197|EF2_RAT	P05197	310000	358000	360000	333000	385000	487000	427000	390000	4	4	340250	422250	23613.2	47055.8	0.311502	44410.2	40545.1	42544.1	43399.8	2.6985	28	1.04063	0.01167	0.768611	0.493735	0.01167	0.315251	1	0.272144
sp|P02770|ALBU_RAT	P02770	139000	126000	123000	119000	95545	78437	87076	96845	4	4	126750	89475.8	8655.44	8539.21	-0.502417	21436.4	20458.8	20246.7	19349.2	-2.6619	28	1.09491	0.0127256	0.757553	0.478347	0.0127256	0.323366	1	0.285827
sp|Q6MG61|CLIC1_RAT	Q6MG61	23515	62369	31979	21661	15550	8593.3	18238	9995.9	4	4	34881	13094.3	18867.7	4558.77	-1.4135	13165.3	6727.71	14994.9	6576.43	-2.66119	28	5.19885	0.012747	0.757335	0.478049	0.012747	0.323526	1	0.285827
sp|Q10728|MYPT1_RAT	Q10728	80417	52298	89119	57174	43536	46240	27916	44868	4	4	69752	40640	17810.8	8554.2	-0.779334	16247.3	14160.1	17153.4	13694.6	-2.65262	28	1.56892	0.013007	0.754703	0.474464	0.013007	0.325449	1	0.286154
sp|Q6AXX6|CJ058_RAT	Q6AXX6	144000	133000	123000	120000	107000	115000	2700.3	102000	4	4	130000	81675.1	10862.8	52921.4	-0.670544	22285.6	19164.6	21236.4	30248.3	-2.61508	28	2.0288	0.0142061	0.742985	0.458835	0.0142061	0.333978	1	0.306746
sp|Q499N5|ACSF2_RAT	Q499N5	204000	197000	197000	210000	216000	190000	74171	64495	4	4	202000	136166	6271.63	77999.3	-0.568983	29296.7	24260.2	27278.4	42522.6	-2.60623	28	2.42997	0.0145033	0.740181	0.455174	0.0145033	0.336012	1	0.307469
sp|Q7TQ16|QCR8_RAT	Q7TQ16	608000	774000	807000	857000	900000	880000	914000	920000	4	4	761500	903500	107872	17767	0.246681	73347.9	75728.4	84290.3	70591.6	2.5831	28	1.42577	0.0153078	0.732776	0.445648	0.0153078	0.341373	1	0.31873
sp|P47819|GFAP_RAT	P47819	157000	212000	223000	249000	163000	184000	133000	127000	4	4	210250	151750	38741.7	26650.5	-0.470409	31688.4	29649.2	34385	30094.7	-2.56046	28	1.30545	0.0161347	0.725431	0.436397	0.0161347	0.346679	1	0.325075
sp|Q63615|VP33A_RAT	Q63615	58776	66104	78217	60709	73394	24312	24725	20867	4	4	65951.5	35824.5	8745.23	25106	-0.880459	16144	14575.6	15485	17809.1	-2.55316	28	1.32271	0.0164102	0.72304	0.433428	0.0164102	0.348403	1	0.325075
sp|Q62847-2|ADDG_RAT	Q62847	139000	167000	134000	152000	130000	142000	41418	90711	4	4	148000	101032	14764.8	45379.4	-0.550781	22231.8	22736.1	21687.8	29738.2	-2.55215	28	1.88018	0.0164489	0.722707	0.433015	0.0164489	0.348643	1	0.325075
sp|P42346|MTOR_RAT	P42346	123000	217000	125000	166000	205000	228000	233000	197000	4	4	157750	215750	44191.8	17461.9	0.451721	22463.6	37283.9	29172	35452	2.52661	28	1.47689	0.0174491	0.714266	0.4227	0.0174491	0.354725	1	0.33582
sp|Q9WU61-2|CLCC1_RAT	Q9WU61	12310	6604.3	17857	12073	20311	22256	38468	38956	4	4	12211.1	29997.8	4594.97	10095.6	1.29666	6323.63	12742.4	6228.97	12689.1	2.51659	28	4.14984	0.0178569	0.710921	0.418678	0.0178569	0.357133	1	0.33582
sp|Q5BJP3|UFM1_RAT	Q5BJP3	28724	41569	65554	41209	63897	82132	76167	60056	4	4	44264	70563	15398.6	10329.2	0.672778	12530.9	16366.6	13616.3	15889.1	2.51362	28	1.3617	0.0179793	0.709927	0.41749	0.0179793	0.357848	1	0.33582
sp|P02091|HBB1_RAT	P02091	228000	82407	99506	63052	74694	50062	54933	74308	4	4	118241	63499.2	74672.5	12859.4	-0.896922	22830.3	16492.9	40516.9	16388.7	-2.50502	28	6.11196	0.0183385	0.707038	0.414057	0.0183385	0.359927	1	0.33582
sp|P24049|RL17_RAT	P24049	99311	89660	104000	99322	143000	142000	146000	115000	4	4	98073.2	136500	6027.73	14433.8	0.476969	21619.7	23906.2	20209.5	23119.4	2.50279	28	1.3087	0.0184326	0.706287	0.413169	0.0184326	0.360467	1	0.33582
sp|Q5XI22|THIC_RAT	Q5XI22	484000	522000	522000	561000	573000	633000	654000	642000	4	4	522250	625500	31436.4	36041.6	0.260269	53802.9	70113.4	51894	67022.2	2.43617	28	1.66803	0.0214602	0.683486	0.387057	0.0214602	0.376871	1	0.383123
sp|Q02253|MMSA_RAT	Q02253	89668	174000	131000	54242	88822	123000	272000	307000	4	4	112228	197706	51767.1	107860	0.816927	25130.5	39459	33400.2	61867.2	2.43155	28	3.43101	0.0216862	0.68188	0.385278	0.0216862	0.378027	1	0.383123
sp|P37805|TAGL3_RAT	P37805	383000	383000	409000	404000	453000	536000	456000	455000	4	4	394750	475000	13720.4	40685.8	0.266988	45500.6	51819	42601.5	51539.5	2.40029	28	1.46363	0.0232744	0.670933	0.373349	0.0232744	0.385918	1	0.405044
sp|P43278|H10_RAT	P43278	153000	163000	158000	211000	173000	87248	101000	138000	4	4	171250	124812	26812.6	38618.1	-0.456347	27259.5	22056.6	28124.4	27139.9	-2.37632	28	1.07387	0.0245628	0.662459	0.364348	0.0245628	0.39204	1	0.42118
sp|Q5BKC9|NGEF_RAT	Q5BKC9	15019	29760	25177	18378	31288	26796	35353	126000	4	4	22083.5	54859.2	6636.67	47555.8	1.31277	9139.29	15478.6	9001.81	26267.4	2.36076	28	8.51483	0.0254339	0.656919	0.35857	0.0254339	0.39605	1	0.429307
sp|A1L1I3|NUMBL_RAT	A1L1I3	98731	93071	98553	86752	117000	127000	138000	130000	4	4	94276.8	128000	5662.81	8679.48	0.44117	21151.4	22109.1	19757.1	20859.7	2.34752	28	1.11473	0.0261974	0.652184	0.353696	0.0261974	0.399484	1	0.429307
sp|Q9R066|CXAR_RAT	Q9R066	1230000	1340000	1260000	1330000	1190000	1140000	1120000	1080000	4	4	1290000	1132500	53541.3	45734.7	-0.18786	110367	87521	105143	83748.8	-2.34339	28	1.57617	0.0264398	0.650703	0.352183	0.0264398	0.40056	1	0.429307
sp|P18421|PSB1_RAT	P18421	431000	425000	475000	426000	523000	507000	558000	495000	4	4	439250	520750	23977.4	27354.2	0.245549	44809.6	57546.5	42944.8	54761.8	2.34221	28	1.62605	0.0265095	0.650279	0.351752	0.0265095	0.400867	1	0.429307
sp|Q01818|VMAT1_RAT	Q01818	1740000	1000000	2470000	2220000	1640000	1160000	1770000	946000	4	4	1857500	1379000	646961	390065	-0.42974	202638	112595	353394	208495	-2.33236	28	2.87293	0.027097	0.64674	0.348165	0.027097	0.403439	1	0.431729
sp|Q9QYU4|CRYM_RAT	Q9QYU4	540000	372000	452000	477000	424000	361000	443000	247000	4	4	460250	368750	69514.4	88409.6	-0.319775	48645.1	41043.9	55351.4	55846.7	-2.32736	28	1.01797	0.0273996	0.644941	0.346354	0.0273996	0.404749	1	0.431729
sp|Q64591|DECR_RAT	Q64591	303000	275000	324000	273000	382000	339000	364000	372000	4	4	293750	364250	24377.2	18373.4	0.31034	48585.7	43144.1	46375.5	40839.1	2.28177	28	1.28951	0.0303062	0.62842	0.330099	0.0303062	0.416823	1	0.454136
sp|Q641Y0|OST48_RAT	Q641Y0	990000	969000	1030000	1050000	1020000	1130000	1280000	1210000	4	4	1009750	1160000	36881.6	111654	0.200127	91455.2	92034.4	86375.2	99658	2.27858	28	1.33121	0.0305193	0.62726	0.328982	0.0305193	0.417674	1	0.454136
sp|P62076|TIM13_RAT	P62076	816000	771000	631000	709000	701000	774000	513000	324000	4	4	731750	578000	80222.1	201896	-0.340281	71235.7	66225.7	75687.8	111777	-2.27792	28	2.18097	0.0305636	0.62702	0.328752	0.0305636	0.417851	1	0.454136
sp|P62078|TIM8B_RAT	P62078	78271	71017	81355	78401	106000	103000	99330	119000	4	4	77261	106832	4399.55	8557.97	0.467538	17002.7	21819	15872.7	20585.2	2.27525	28	1.68194	0.030744	0.626044	0.327815	0.030744	0.418568	1	0.454136
sp|Q794F9|4F2_RAT	Q794F9	1320000	1180000	1110000	1110000	1040000	1060000	991000	1020000	4	4	1180000	1027750	98994.9	29443.4	-0.199297	107013	82367.7	109159	77466.1	-2.27488	28	1.98563	0.0307691	0.625909	0.327686	0.0307691	0.418667	1	0.454136
sp|Q3B7U9|FKBP8_RAT	Q3B7U9	186000	151000	207000	134000	261000	208000	207000	207000	4	4	169500	220750	33070.6	26837.5	0.381128	25101.4	36727.1	27828.5	36201.1	2.24479	28	1.69225	0.0328654	0.614907	0.317289	0.0328654	0.42678	1	0.472765
sp|P97544|LPP3_RAT	P97544	422000	469000	467000	471000	418000	400000	373000	372000	4	4	457250	390750	23556.7	22321.5	-0.226737	48380.7	38816.1	46100.1	37392.7	-2.24062	28	1.51995	0.0331657	0.613379	0.315866	0.0331657	0.427911	1	0.472765
sp|P97633|KC1A_RAT	P97633	157000	141000	171000	181000	227000	185000	229000	204000	4	4	162500	211250	17387.7	20854.7	0.378512	24856.9	37538.9	24380	36070.1	2.23949	28	2.18891	0.0332476	0.612964	0.315481	0.0332476	0.428219	1	0.472765
sp|Q6P7A9|LYAG_RAT	Q6P7A9	32191	71255	75216	94178	89524	106000	97807	106000	4	4	68210	99832.8	26013.2	7883.4	0.54953	16056.1	22308.2	19130.4	20973.3	2.22793	28	1.20194	0.0340957	0.608719	0.311561	0.0340957	0.431368	1	0.472838
sp|P62749|HPCL1_RAT	P62749	249000	269000	188000	324000	168000	118000	110000	307000	4	4	257500	175750	56145.6	91186.2	-0.551048	43258.6	39527.7	47743.9	55865.9	-2.22485	28	1.36918	0.0343247	0.607588	0.310524	0.0343247	0.432209	1	0.472838
sp|P63035|CYH2_RAT	P63035	304000	146000	159000	152000	282000	293000	281000	178000	4	4	190250	258500	76019.2	53941.3	0.442268	29345.2	37429.6	44457.4	42712.2	2.21409	28	1.08339	0.0351365	0.603628	0.306914	0.0351365	0.435157	1	0.472838
sp|Q99ML5|PCYOX_RAT	Q99ML5	181000	306000	429000	372000	233000	505000	565000	430000	4	4	322000	433250	106593	144472	0.428139	45851.8	40372.3	65090.4	76614	2.21325	28	1.38542	0.0352007	0.603318	0.306633	0.0352007	0.435388	1	0.472838
sp|P46462|TERA_RAT	P46462	584000	588000	494000	491000	484000	461000	447000	442000	4	4	539250	458500	54020.8	18806	-0.234033	55332.3	48355	57005.5	45606.6	-2.21221	28	1.56235	0.0352804	0.602934	0.306285	0.0352804	0.435675	1	0.472838
sp|Q4KM74|SC22B_RAT	Q4KM74	393000	373000	398000	351000	331000	332000	338000	259000	4	4	378750	315000	21422.3	37461.1	-0.265894	42065.7	41309.7	40188	41993.1	-2.19356	28	1.09185	0.0367335	0.59606	0.300108	0.0367335	0.440816	1	0.482566
sp|Q8K3V3|GPR56_RAT	Q8K3V3	22941	23142	42546	27682	39054	46822	83722	38517	4	4	29077.8	52028.8	9241.84	21466.9	0.839393	12131.4	15203.2	12018.7	17229.8	2.18503	28	2.05517	0.0374158	0.592913	0.297314	0.0374158	0.44318	1	0.482566
sp|P11762|LEG1_RAT	P11762	7544.4	4822.4	21221	16368	52770	5083.1	20428	50761	4	4	12489	32260.5	7627.15	23391.8	1.36912	6386.95	13821.5	6887.04	16762.9	2.18199	28	5.92426	0.0376616	0.591791	0.296322	0.0376616	0.444024	1	0.482566
sp|Q07647|GTR3_RAT	Q07647	112000	117000	94170	79499	85784	66489	70725	56168	4	4	100667	69791.5	17180.4	12290.1	-0.528471	23867.8	16428.5	23484.9	16239	-2.16273	28	2.0915	0.0392531	0.584677	0.290098	0.0392531	0.449392	1	0.495804
sp|Q5XI31|PIGS_RAT	Q5XI31	66223	75013	71164	73969	41753	65502	54479	31798	4	4	71592.2	48383	3931.19	14711	-0.565303	15950	15153.5	14878.5	15594.8	-2.1536	28	1.0986	0.0400283	0.581303	0.287181	0.0400283	0.45195	1	0.495804
sp|Q812D1|PSIP1_RAT	Q812D1	41454	49905	58360	57607	38762	36903	34386	16782	4	4	51831.5	31708.2	7903.2	10111.1	-0.708971	13727.1	13339.1	13225	13206.9	-2.15336	28	1.00274	0.0400495	0.581211	0.287102	0.0400495	0.45202	1	0.495804
sp|P15650|ACADL_RAT	P15650	222000	239000	222000	214000	206000	134000	143000	185000	4	4	224250	167000	10531.7	34205.3	-0.42526	38083.5	39425.3	35593.9	39787.2	-2.1448	28	1.2495	0.0407889	0.578047	0.284389	0.0407889	0.454425	1	0.495804
sp|O54921|EXOC2_RAT	O54921	28796	77250	43870	32694	87597	63604	68605	61053	4	4	45652.5	70214.8	22012.4	12005.2	0.62108	13356.3	16642.5	16023.1	16379.5	2.14391	28	1.04499	0.0408663	0.577719	0.284108	0.0408663	0.454675	1	0.495804
sp|Q4FZX7|SRPRB_RAT	Q4FZX7	74800	76970	97696	82062	18069	81806	19556	90876	4	4	82882	52576.8	10334.4	39167.7	-0.656634	16847.2	15563.6	16314.6	23159.4	-2.13953	28	2.01512	0.0412507	0.576097	0.282726	0.0412507	0.455911	1	0.495804
sp|Q5XIT9|MCCB_RAT	Q5XIT9	121000	92393	116000	117000	67631	108000	105000	15805	4	4	111598	74109	12984.5	42989	-0.590594	25211.3	17443.3	24102.6	25628.4	-2.13118	28	1.13061	0.0419912	0.573008	0.280108	0.0419912	0.45827	1	0.495804
sp|P63086|MK01_RAT	P63086	75493	18384	67336	78506	71694	16433	26093	14203	4	4	59929.8	32105.8	28096.2	26891.9	-0.900441	15108.2	13828.5	19099.9	17857.1	-2.12825	28	1.14404	0.0422538	0.571925	0.279194	0.0422538	0.459099	1	0.495804
sp|Q4V8B7|HSDL1_RAT	Q4V8B7	381000	367000	408000	366000	437000	392000	464000	483000	4	4	380500	444000	19570.4	39471.5	0.222663	44225.5	41531.7	41935.1	42571.5	2.12528	28	1.03058	0.0425218	0.570826	0.278269	0.0425218	0.459941	1	0.495804
sp|P18420|PSA1_RAT	P18420	65130	40501	56929	74983	76608	67990	114000	86856	4	4	59385.8	86363.5	14593.8	19973.1	0.540305	15007.3	19461.6	15449.4	20251.7	2.11824	28	1.7183	0.0431628	0.568221	0.276086	0.0431628	0.46194	1	0.498295
sp|Q4V7C8|CEP55_RAT	Q4V7C8	224000	207000	261000	214000	174000	224000	417000	439000	4	4	226500	313500	24034.7	134081	0.468954	39051.7	41748.8	37828	73118.6	2.11359	28	3.73619	0.0435904	0.566502	0.274653	0.0435904	0.463261	1	0.498298
sp|P25286-2|VPP1_RAT	P25286	1040000	1030000	943000	1070000	931000	913000	899000	862000	4	4	1020750	901250	54548.9	29261.7	-0.17963	93399.8	75448	90082.9	71152.6	-2.08199	28	1.60289	0.0466001	0.554819	0.265058	0.0466001	0.472305	1	0.518894
sp|O08651|SERA_RAT	O08651	209000	246000	251000	224000	207000	187000	17891	233000	4	4	232500	161223	19570.4	97392.7	-0.528175	41027.7	36368.7	39049.6	56269.9	-2.08133	28	2.07643	0.0466657	0.554572	0.264858	0.0466657	0.472497	1	0.518894
sp|P15865|H12_RAT	P15865	142000	241000	251000	144000	136000	154000	169000	129000	4	4	194500	147000	59612.6	18055.5	-0.403954	29004.2	24917.9	38504.1	24536.8	-2.0807	28	2.46251	0.0467271	0.554341	0.264671	0.0467271	0.472677	1	0.518894
sp|Q9ERM3|DGAT1_RAT	Q9ERM3	7819.4	7304	12909	5738.2	14504	15583	29863	14403	4	4	8442.65	18588.2	3106.3	7535.45	1.13862	5677.52	7918.36	5449.49	8118.56	2.0752	28	2.21945	0.0472705	0.55231	0.26303	0.0472705	0.474261	1	0.519975
sp|O35303-5|DNM1L_RAT	O35303	491000	503000	551000	563000	675000	662000	559000	571000	4	4	527000	616750	35327	60190.7	0.226883	54927.7	68298.5	53417.9	69098.8	2.05521	28	1.67328	0.0492944	0.544931	0.257131	0.0492944	0.480046	1	0.535361
sp|P37377-2|SYUA_RAT	P37377	493000	398000	458000	460000	547000	574000	539000	456000	4	4	452250	529000	39567.5	50918.2	0.226147	46317.8	57802.7	46629.9	58475.8	2.05237	28	1.57262	0.0495875	0.543886	0.256303	0.0495875	0.480869	1	0.535361
sp|P42667|SC11A_RAT	P42667	75764	89083	72786	58394	62294	53702	26756	60127	4	4	74006.8	50719.8	12591.4	16387.1	-0.545109	16440.1	15331.4	16298.5	16094	-2.03332	28	1.02558	0.0515972	0.536869	0.250794	0.0515972	0.48642	1	0.541651
sp|O08700|VPS45_RAT	O08700	30527	149000	166000	8849.7	127000	155000	142000	125000	4	4	88594.2	137250	80356.5	14056.4	0.631522	20803.4	24254	41888.4	23378.6	2.02856	28	3.21034	0.0521103	0.535118	0.249433	0.0521103	0.487812	1	0.541651
sp|P13086|SUCA_RAT	P13086	85757	107000	113000	88818	134000	128000	111000	143000	4	4	98643.8	129000	13398.3	13490.7	0.387072	21743.7	21976.5	21064.6	21283.1	2.02749	28	1.02086	0.052227	0.534723	0.249126	0.052227	0.488127	1	0.541651
sp|P10818|CX6A1_RAT	P10818	230000	574000	880000	478000	485000	275000	518000	267000	4	4	540500	386250	268762	133799	-0.48476	55200.1	38315.4	134500	71376.1	-2.02607	28	3.55091	0.0523812	0.534201	0.248722	0.0523812	0.488543	1	0.541651
sp|P07151|B2MG_RAT	P07151	9806.4	16333	9967.1	5402.4	14477	18104	35659	21017	4	4	10377.2	22314.2	4498.67	9290.03	1.10454	6169.93	9871.76	6080.01	10100.7	2.02504	28	2.7599	0.0524927	0.533824	0.24843	0.0524927	0.488843	1	0.541651
sp|P70566|TMOD2_RAT	P70566	100000	73559	65593	70910	6804.7	65062	68785	64030	4	4	77515.5	51170.4	15351.3	29647.6	-0.599175	17076.2	15161.1	17333.2	19631	-2.01199	28	1.28271	0.053932	0.529033	0.244741	0.053932	0.492673	1	0.550514
sp|P23358|RL12_RAT	P23358	189000	146000	152000	145000	127000	168000	126000	64366	4	4	158000	121342	20896.6	42727.6	-0.380852	22704.6	21859.2	23139.3	28297.9	-2.00571	28	1.49557	0.054637	0.526729	0.242982	0.054637	0.494522	1	0.550514
sp|P11884|ALDH2_RAT	P11884	1400000	1500000	1620000	1530000	1320000	1280000	1330000	1440000	4	4	1512500	1342500	90691.8	68495.7	-0.172013	137468	106944	134016	103964	-2.00455	28	1.66168	0.0547681	0.526304	0.242658	0.0547681	0.494864	1	0.550514
sp|P10362|SCG2_RAT	P10362	214000	212000	191000	199000	206000	194000	34750	169000	4	4	204000	150938	10924	78976.9	-0.434618	29053.6	29373.8	27369.6	45564.6	-1.9966	28	2.77152	0.0556744	0.523391	0.240447	0.0556744	0.497212	1	0.55423
sp|Q02356|AMPD2_RAT	Q02356	54949	49421	28066	16378	70114	44659	69659	52598	4	4	37203.5	59257.5	18086.5	12695.4	0.671559	13989.2	15933.8	15422	15879.3	1.99261	28	1.06018	0.0561337	0.521932	0.239345	0.0561337	0.49839	1	0.55423
sp|P48037|ANXA6_RAT	P48037	408000	390000	440000	435000	437000	377000	283000	312000	4	4	418250	352250	23500	68825.3	-0.247766	45652.9	41621.9	43643.8	49999.6	-1.9889	28	1.31246	0.0565638	0.520577	0.238324	0.0565638	0.499488	1	0.55423
sp|P62260|1433E_RAT	P62260	1780000	1540000	1320000	1470000	1360000	1430000	1340000	1230000	4	4	1527500	1340000	191725	82865.4	-0.188939	139671	106863	156837	106112	-1.98034	28	2.18458	0.0575679	0.51745	0.23598	0.0575679	0.502026	1	0.558767
sp|Q66HF8|AL1B1_RAT	Q66HF8	477000	472000	432000	528000	459000	598000	659000	540000	4	4	477250	564000	39373.2	85209.5	0.24095	49759.4	65867.7	49542.8	72626.5	1.97349	28	2.14897	0.0583828	0.51495	0.234118	0.0583828	0.504063	1	0.558767
sp|Q5EB73|CI125_RAT	Q5EB73	60120	53509	77065	59939	47280	18974	55836	43577	4	4	62658.2	41416.8	10084.6	15818.1	-0.59729	15917.5	14222.5	15458.5	15066.5	-1.96806	28	1.05271	0.0590354	0.512973	0.232651	0.0590354	0.505678	1	0.558767
sp|P63029|TCTP_RAT	P63029	94277	79314	117000	136000	169000	180000	164000	75747	4	4	106648	147187	24959.3	48093.1	0.464794	24213.7	25756	25219.8	32622.6	1.96627	28	1.67323	0.0592523	0.51232	0.232169	0.0592523	0.506212	1	0.558767
sp|Q05175|BASP1_RAT	Q05175	2720000	1720000	1620000	1520000	1680000	1580000	1570000	1330000	4	4	1895000	1540000	556028	148549	-0.299267	208030	162018	321472	165010	-1.96487	28	3.79545	0.0594229	0.511808	0.231791	0.0594229	0.506632	1	0.558767
sp|Q1LZ53|DNM3A_RAT	Q1LZ53	107000	126000	116000	140000	107000	93399	108000	60317	4	4	122250	92179	14151	22260.9	-0.407324	22329.5	20642.5	21686.1	21712.4	-1.95983	28	1.00242	0.0600377	0.509977	0.230441	0.0600377	0.508134	1	0.560032
sp|P30835|K6PL_RAT	P30835	368000	309000	398000	322000	392000	397000	411000	415000	4	4	349250	403750	41193.6	10996.2	0.209202	40800.7	39131.5	42314.4	36584.6	1.94862	28	1.33776	0.0614255	0.505908	0.227462	0.0614255	0.511485	1	0.56843
sp|P07323|ENOG_RAT	P07323	593000	508000	697000	1150000	588000	1160000	1080000	906000	4	4	737000	933500	285976	253569	0.340985	72192.4	77131.2	148297	137395	1.94399	28	1.165	0.0620072	0.504229	0.22624	0.0620072	0.512874	1	0.569295
sp|P22062|PIMT_RAT	P22062	26584	18657	23459	17578	4812	7318.5	15936	16429	4	4	21569.5	11123.9	4208.33	5933.56	-0.955333	9093.94	6279.72	8641.78	6430.07	-1.93948	28	1.80624	0.062578	0.502597	0.225056	0.062578	0.514226	1	0.570047
sp|Q9WTP0|E41L1_RAT	Q9WTP0	930000	654000	553000	899000	904000	908000	855000	872000	4	4	759000	884750	184664	25552.2	0.22117	72815.5	76438.1	108867	71749.6	1.92892	28	2.30224	0.0639339	0.498778	0.222302	0.0639339	0.517403	1	0.577883
sp|P19139|CSK21_RAT	P19139	93159	80290	129000	100000	139000	139000	147000	104000	4	4	100612	132250	20613.8	19207.2	0.394462	23201	22904.1	23504.2	22993.7	1.92438	28	1.0449	0.0645237	0.497141	0.221129	0.0645237	0.51877	1	0.578728
sp|P41516|TOP2A_RAT	P41516	183000	199000	190000	212000	178000	168000	156000	119000	4	4	196000	155250	12516.7	25786	-0.33626	29323.5	32611.6	27759.7	32466.4	-1.90795	28	1.36785	0.0667014	0.491226	0.216919	0.0667014	0.523736	1	0.585515
sp|Q9QWN8|SPTN2_RAT	Q9QWN8	606000	546000	482000	609000	529000	525000	439000	440000	4	4	560750	483250	59985.4	50546.2	-0.214588	58543.7	52371	60899.9	53836.7	-1.90688	28	1.27961	0.0668447	0.490844	0.216649	0.0668447	0.524058	1	0.585515
sp|B0BN93|PSD13_RAT	B0BN93	45316	6888.3	45366	57580	61739	55402	71438	52577	4	4	38787.6	60289	22034.9	8361.83	0.6363	14504.9	15723.4	16863.6	15062.9	1.90183	28	1.25338	0.0675277	0.489032	0.215371	0.0675277	0.525589	1	0.585515
sp|O70257|STX7_RAT	O70257	1170000	1000000	1050000	1090000	976000	986000	962000	941000	4	4	1077500	966250	71821.5	19500	-0.157219	92667.3	77538.2	92010	72351.8	-1.9009	28	1.61723	0.0676538	0.488699	0.215137	0.0676538	0.52587	1	0.585515
sp|Q9JJ19|NHRF1_RAT	Q9JJ19	2554.8	15109	2486.5	3620.2	5693.4	14871	17796	21247	4	4	5942.62	14901.9	6132.92	6669.17	1.32632	5706.11	7119.81	5997.35	7278.81	1.89989	28	1.473	0.0677911	0.488338	0.214883	0.0677911	0.526176	1	0.585515
sp|P68035|ACTC_RAT	P68035	6890000	6380000	5810000	6470000	5790000	5970000	5460000	5070000	4	4	6387500	5572500	444550	396011	-0.196927	698616	536600	678741	529538	-1.89343	28	1.64291	0.0686771	0.486024	0.21326	0.0686771	0.528139	1	0.588805
sp|P84039|ENPP5_RAT	P84039	13397	38372	67793	26011	63041	17464	76365	88855	4	4	36393.2	61431.2	23284.3	31149	0.755302	13272.1	16320.8	16345.1	20886.1	1.88813	28	1.63283	0.0694115	0.484129	0.211936	0.0694115	0.529751	1	0.590757
sp|P04905|GSTM1_RAT	P04905	355000	379000	429000	415000	368000	275000	334000	366000	4	4	394500	335750	33719.4	43392.6	-0.232638	45102.7	42185	44579	43918.5	-1.87763	28	1.03031	0.0708852	0.480386	0.209337	0.0708852	0.532949	1	0.59436
sp|Q62599|MTA1_RAT	Q62599	14490	22991	2917.9	16893	12139	2686.9	3127.2	3672.6	4	4	14323	5406.43	8403.24	4506.45	-1.40558	6936.5	5870.15	7508.2	5821.32	-1.87706	28	1.66352	0.0709665	0.480182	0.209196	0.0709665	0.533124	1	0.59436
sp|P24368|PPIB_RAT	P24368	1390000	1530000	1470000	1410000	1200000	1330000	1300000	1360000	4	4	1450000	1297500	63245.6	69462.2	-0.160318	133966	103643	127437	101199	-1.87426	28	1.58575	0.071364	0.479187	0.208508	0.071364	0.533977	1	0.59436
sp|Q6MG49|BAT3_RAT	Q6MG49	35146	44604	47205	54439	31266	33948	36488	13487	4	4	45348.5	28797.2	7973.48	10427.1	-0.655124	13178.2	12415.1	12746.7	12466.5	-1.85661	28	1.04545	0.0739173	0.472928	0.204216	0.0739173	0.539376	1	0.609838
sp|P23565|AINX_RAT	P23565	257000	101000	318000	416000	331000	345000	345000	385000	4	4	273000	351500	132053	23288.1	0.364624	46003	41911.6	74502.8	40272.3	1.8538	28	3.42241	0.0743307	0.471935	0.203541	0.0743307	0.540237	1	0.609838
sp|P0C2X9|AL4A1_RAT	P0C2X9	121000	80728	14762	82651	28156	83951	56625	8361.1	4	4	74785.2	44273.3	44105.1	33047.1	-0.756318	17279.9	14623.4	25938	20428.4	-1.84828	28	1.61214	0.0751498	0.469985	0.202217	0.0751498	0.541933	1	0.609838
sp|Q5RJQ4|SIRT2_RAT	Q5RJQ4	212000	239000	246000	238000	317000	286000	299000	239000	4	4	233750	285250	14930.4	33350.4	0.287261	41467.6	39849.6	39008.7	39993.5	1.84365	28	1.05113	0.0758414	0.468356	0.201115	0.0758414	0.543353	1	0.609838
sp|Q9ER24|ATX10_RAT	Q9ER24	71841	73668	87073	85712	103000	93735	99472	122000	4	4	79573.5	104552	7928.64	12242.8	0.393857	17206.3	22578.3	16347.3	21658	1.84104	28	1.75528	0.0762351	0.467435	0.200494	0.0762351	0.544158	1	0.609838
sp|Q704S8|CACP_RAT	Q704S8	180000	170000	162000	114000	177000	53033	94616	150000	4	4	156500	118662	29274.6	55590.1	-0.399302	22249.3	22161.6	24656.8	32911.6	-1.84021	28	1.78166	0.0763605	0.467143	0.200297	0.0763605	0.544413	1	0.609838
sp|P62142|PP1B_RAT	P62142	138000	150000	123000	136000	138000	105000	83338	105000	4	4	136750	107834	11056.7	22554.4	-0.342722	23353.9	21705.2	22219.1	22645.6	-1.82285	28	1.03876	0.0790206	0.461058	0.196222	0.0790206	0.549762	1	0.618589
sp|P21913|DHSB_RAT	P21913	406000	553000	462000	384000	418000	307000	434000	391000	4	4	451250	387500	75363	56524.3	-0.219731	44763.5	38651	54171.7	44329.8	-1.82148	28	1.49332	0.0792342	0.460579	0.195903	0.0792342	0.550186	1	0.618589
sp|Q63716|PRDX1_RAT	Q63716	362000	408000	411000	427000	342000	349000	340000	358000	4	4	402000	347250	27940.4	8139.41	-0.211221	46266.2	43265.2	44744.3	40232.6	-1.81977	28	1.23686	0.0795013	0.459981	0.195506	0.0795013	0.550715	1	0.618589
sp|Q63881|KCND2_RAT	Q63881	65454	85058	134000	137000	124000	164000	126000	139000	4	4	105378	138250	35711.8	18409.7	0.391706	23535.5	23910.3	27351	23720.4	1.81593	28	1.32954	0.080104	0.458641	0.194617	0.080104	0.551902	1	0.618589
sp|P63045|VAMP2_RAT	P63045	962000	794000	802000	845000	788000	752000	749000	723000	4	4	850750	753000	77474.2	26720.8	-0.176085	84116.5	69049.5	85737.9	65113.1	-1.8159	28	1.73384	0.0801089	0.45863	0.194609	0.0801089	0.551912	1	0.618589
sp|P62246|RS15A_RAT	P62246	223000	234000	236000	239000	231000	207000	224000	11074	4	4	233000	168268	6976.15	105280	-0.469565	40989.4	39122.8	38086	60721	-1.8062	28	2.54184	0.0816478	0.455254	0.192381	0.0816478	0.554914	1	0.625489
sp|P62762|VISL1_RAT	P62762	844000	697000	623000	699000	629000	658000	617000	591000	4	4	715750	623750	92525.2	27801.4	-0.198488	71081.5	69297.3	78519.2	65434.9	-1.80021	28	1.4399	0.0826117	0.453174	0.191014	0.0826117	0.556773	1	0.625489
sp|P54313|GBB2_RAT	P54313	769000	641000	743000	557000	825000	693000	811000	760000	4	4	677500	772250	97493.6	59762.7	0.188847	70842.4	68444.9	79614.6	69143.4	1.79709	28	1.32582	0.0831158	0.452096	0.190309	0.0831158	0.557739	1	0.625489
sp|P61589|RHOA_RAT	P61589	218000	207000	220000	252000	246000	289000	228000	335000	4	4	224250	274500	19362.8	47766.8	0.291698	38083.5	39295.7	36379.9	42573.3	1.79465	28	1.36947	0.083514	0.45125	0.189755	0.083514	0.558499	1	0.625489
sp|Q6AY19|ADCK4_RAT	Q6AY19	2507.4	20595	947.68	22988	24305	21311	18511	26809	4	4	11759.5	22734	11642.5	3602.42	0.951022	6352.22	9860.53	7976.98	9280.13	1.7936	28	1.35342	0.0836846	0.450888	0.18952	0.0836846	0.558824	1	0.625489
sp|P11030|ACBP_RAT	P11030	643000	554000	694000	648000	621000	638000	510000	401000	4	4	634750	542500	58522.8	110092	-0.226565	66612.4	64723.3	67359	78663.1	-1.78154	28	1.3638	0.0856753	0.446728	0.186816	0.0856753	0.562576	1	0.627155
sp|Q6NYB7|RAB1A_RAT	Q6NYB7	1090000	903000	856000	847000	937000	746000	806000	771000	4	4	924000	815000	113358	84974.5	-0.181093	87924.4	69103	96849.8	75102.2	-1.77876	28	1.663	0.086139	0.445774	0.186198	0.086139	0.56344	1	0.627155
sp|P32089|TXTP_RAT	P32089	374000	427000	442000	456000	475000	445000	484000	542000	4	4	424750	486500	35845.7	40583.2	0.195826	46148.5	52635.5	45834.3	52226.8	1.77732	28	1.29839	0.0863819	0.445276	0.185877	0.0863819	0.563892	1	0.627155
sp|Q63965|SFXN1_RAT	Q63965	1260000	1140000	1060000	1090000	1120000	958000	941000	1080000	4	4	1137500	1024750	88081.4	88684.4	-0.150595	90748.6	81592.2	93388.1	85974.4	-1.77648	28	1.1799	0.0865229	0.444988	0.185691	0.0865229	0.564154	1	0.627155
sp|Q9Z2F5|CTBP1_RAT	Q9Z2F5	102000	108000	136000	112000	151000	166000	115000	150000	4	4	114500	145500	14910.8	21610.2	0.345672	24809	25216.7	23983.4	25399.1	1.77483	28	1.12154	0.0868004	0.444422	0.185326	0.0868004	0.564668	1	0.627155
sp|P25977-2|UBF1_RAT	P25977	44784	43240	47017	52671	34421	46174	14562	26690	4	4	46928	30461.8	4130.7	13286.3	-0.62345	13530.6	13121.2	12672	13616.1	-1.77052	28	1.15456	0.0875293	0.442944	0.184375	0.0875293	0.566012	1	0.627155
sp|P01041|CYTB_RAT	P01041	62039	70715	73784	72912	88517	111000	106000	65588	4	4	69862.5	92776.2	5373.13	20529	0.409237	16270.8	20174	15267.8	20956.1	1.76749	28	1.88395	0.088045	0.441907	0.18371	0.088045	0.566958	1	0.627155
sp|Q63100-3|DC1I1_RAT	Q63100	25545	19052	23599	23759	26012	4178.5	7482.5	13801	4	4	22988.8	12868.5	2768.76	9628.88	-0.837084	9226.38	6552.96	8637.59	7528.24	-1.76652	28	1.31643	0.0882104	0.441576	0.183497	0.0882104	0.56726	1	0.627155
sp|P63326|RS10_RAT	P63326	73426	88460	116000	93844	162000	106000	102000	115000	4	4	92932.5	121250	17639.4	27705.3	0.38373	21644.7	21723.3	21638.9	23853.1	1.75854	28	1.21512	0.0895829	0.438852	0.181756	0.0895829	0.569754	1	0.633052
sp|Q00981|UCHL1_RAT	Q00981	2520000	2690000	2470000	2460000	2200000	2210000	2150000	1760000	4	4	2535000	2080000	106615	214942	-0.285402	512329	201867	476885	211728	-1.74405	28	5.07307	0.092121	0.433931	0.178633	0.092121	0.574291	1	0.639357
sp|P70587-5|LRRC7_RAT	P70587	29971	10614	33538	25065	63258	19056	67000	22434	4	4	24797	42937	10073.1	25707.6	0.792056	10374.5	14400.6	10677	17870.9	1.74277	28	2.80154	0.0923484	0.433498	0.178359	0.0923484	0.574693	1	0.639357
sp|O89049|TRXR1_RAT	O89049	77947	59691	15169	69898	8423.9	10747	67460	45046	4	4	55676.2	32919.2	28019	28470.8	-0.758132	14115.9	14149.8	18412.5	18582.6	-1.73985	28	1.01856	0.0928683	0.43251	0.177736	0.0928683	0.575608	1	0.639357
sp|P05426|RL7_RAT	P05426	315000	382000	418000	369000	310000	273000	326000	364000	4	4	371000	318250	42700.5	37721.6	-0.221259	41393.6	42270.7	43120.4	42854	-1.73539	28	1.01247	0.0936679	0.431003	0.176788	0.0936679	0.577009	1	0.639357
sp|Q91XV6|FXYD6_RAT	Q91XV6	104000	69627	67889	61159	69033	44992	42101	64163	4	4	75668.8	55072.2	19237.3	13508.1	-0.458372	16496.8	15781.7	17679.6	15892.9	-1.73277	28	1.23749	0.0941394	0.430121	0.176234	0.0941394	0.577831	1	0.639357
sp|O54924|EXOC8_RAT	O54924	44335	37286	38603	36442	53785	3474.7	15617	18654	4	4	39166.5	22882.7	3558.56	21620.2	-0.775364	13985.8	9926.92	13052.7	13587.9	-1.7285	28	1.08367	0.0949125	0.428685	0.175335	0.0949125	0.579172	1	0.639357
sp|P28037|FTHFD_RAT	P28037	105000	107000	65091	147000	124000	149000	132000	141000	4	4	106023	136500	33449.2	10847.4	0.364527	24139.6	23906.2	27188.7	22695.3	1.72109	28	1.43517	0.0962677	0.426199	0.173783	0.0962677	0.581503	1	0.639357
sp|Q62813|LSAMP_RAT	Q62813	238000	253000	235000	239000	224000	182000	195000	181000	4	4	241250	195500	8015.61	20041.6	-0.30336	40327.2	39513.7	37519.7	37740.6	-1.71937	28	1.01181	0.0965858	0.42562	0.173423	0.0965858	0.582046	1	0.639357
sp|Q9WVA1|TIM8A_RAT	Q9WVA1	181000	166000	180000	195000	236000	203000	195000	244000	4	4	180500	219500	11846.2	24117.8	0.282222	28710.9	37384.8	27140.9	36367.7	1.71886	28	1.79549	0.0966783	0.425452	0.173319	0.0966783	0.582204	1	0.639357
sp|P52873|PYC_RAT	P52873	692000	646000	746000	682000	626000	609000	598000	613000	4	4	691500	611500	41356.2	11561.4	-0.177377	71513.4	67406.9	68920.7	62635.8	-1.71802	28	1.21075	0.0968348	0.425169	0.173143	0.0968348	0.582471	1	0.639357
sp|P97519|HMGCL_RAT	P97519	160000	137000	152000	127000	126000	108000	125000	115000	4	4	144000	118500	14809.9	8582.93	-0.281182	21578.7	22120.5	21121.6	20861.4	-1.71792	28	1.0251	0.0968525	0.425137	0.173123	0.0968525	0.582501	1	0.639357
sp|P0C643|GRP2_RAT	P0C643	12253	73055	34655	12526	11332	5457.7	37287	9768.2	4	4	33122.2	15961.2	28616.5	14432.6	-1.05323	12601.3	7119.03	17651.8	9384.88	-1.71683	28	3.5377	0.0970551	0.424771	0.172895	0.0970551	0.582846	1	0.639357
sp|B0BNG0|TTC35_RAT	B0BNG0	59531	57607	55839	39310	62333	71752	97501	57488	4	4	53071.8	72268.5	9297.56	17833.7	0.445423	14233.3	16852.9	13862.5	17652.1	1.71058	28	1.62148	0.0982186	0.422685	0.171602	0.0982186	0.584814	1	0.643218
sp|P0C0S7|H2AZ_RAT	P0C0S7	353000	318000	414000	404000	302000	370000	356000	241000	4	4	372250	317250	44962	58682.1	-0.230652	41150	42267	43412.2	47636.1	-1.70675	28	1.20406	0.0989378	0.421408	0.170814	0.0989378	0.586023	1	0.643218
sp|Q5XIC2|ECSIT_RAT	Q5XIC2	631.42	13169	10236	15365	31400	11771	9315.1	24904	4	4	9850.35	19347.5	6495.18	10554.5	0.973901	6084.25	8344.78	6385.14	9141.01	1.70349	28	2.0495	0.0995526	0.420325	0.170146	0.0995526	0.58705	1	0.643218
sp|P27952|RS2_RAT	P27952	182000	257000	256000	243000	319000	299000	257000	259000	4	4	234500	283500	35576.2	30566.9	0.273761	41758	39854.7	42021.9	39518.4	1.69889	28	1.13072	0.100427	0.418798	0.169207	0.100427	0.588504	1	0.643218
sp|P63074|IF4E_RAT	P63074	57419	64733	56394	55315	61476	65634	100000	84610	4	4	58465.2	77930	4265.89	17829.1	0.414599	14611	17826	13670.5	18452.3	1.6952	28	1.82193	0.101132	0.417577	0.168458	0.101132	0.589668	1	0.643218
sp|Q9JLJ3|AL9A1_RAT	Q9JLJ3	157000	201000	188000	94835	166000	90911	129000	121000	4	4	160209	126728	47329.7	30892.9	-0.33822	23162	22032.7	30657.1	24911.9	-1.69513	28	1.51444	0.101146	0.417552	0.168443	0.101146	0.589692	1	0.643218
sp|P36365|FMO1_RAT	P36365	19860	37722	13014	21333	39772	28862	46829	34570	4	4	22982.2	37508.2	10473.7	7646.17	0.706688	9240.59	14761.2	9833.46	14117.1	1.68864	28	2.061	0.102396	0.415411	0.167133	0.102396	0.591741	1	0.643218
sp|Q4QQW8|PLBL2_RAT	Q4QQW8	30896	67573	87780	32440	22066	38147	42652	37729	4	4	54672.2	35148.5	27821.7	9001.93	-0.637346	13961.3	14677.3	18246.6	14213.1	-1.68825	28	1.64811	0.102473	0.415281	0.167054	0.102473	0.591866	1	0.643218
sp|B2GV54|NCEH1_RAT	B2GV54	188000	46937	81141	156000	162000	131000	181000	172000	4	4	118020	161500	65198.5	21763.9	0.452509	23576.8	36891.3	37247.2	35609.6	1.68756	28	1.09409	0.102606	0.415054	0.166916	0.102606	0.592083	1	0.643218
sp|Q5I0E8|KIF22_RAT	Q5I0E8	9214.9	102000	14625	11258	13820	14612	15516	9030.1	4	4	34274.5	13244.5	45205.4	2893.79	-1.37174	13042.7	6832.79	24160.1	6466.21	-1.6817	28	13.9604	0.10375	0.413123	0.16574	0.10375	0.593939	1	0.646504
sp|P0C1Q3|PCAT2_RAT	P0C1Q3	46759	46039	84332	52305	57327	38405	109000	129000	4	4	57358.8	83433	18198.8	42579.6	0.540605	14447.3	19602.5	15807.5	26793.1	1.67633	28	2.87287	0.104805	0.411364	0.164672	0.104805	0.595637	1	0.646504
sp|P07943|ALDR_RAT	P07943	160000	172000	160000	159000	142000	130000	146000	124000	4	4	162750	135500	6184.66	10247	-0.264365	24852.7	24137.4	23186.6	22844.8	-1.67435	28	1.03015	0.105198	0.410713	0.164278	0.105198	0.596266	1	0.646504
sp|P52296|IMB1_RAT	P52296	241000	252000	170000	211000	228000	142000	171000	147000	4	4	218500	172000	36683.3	39420.8	-0.345225	36496.6	39384.4	37816.3	40774.3	-1.67232	28	1.16256	0.1056	0.41005	0.163878	0.1056	0.596908	1	0.646504
sp|P34926|MAP1A_RAT	P34926	77193	182000	132000	157000	95953	66472	127000	130000	4	4	137048	104856	44821.4	29861.7	-0.386271	22731.5	22147.7	29553.3	24729.1	-1.6708	28	1.42821	0.105903	0.409554	0.163577	0.105903	0.59739	1	0.646504
sp|Q9Z339|GSTO1_RAT	Q9Z339	78141	91203	99720	90651	98688	115000	111000	130000	4	4	89928.8	113672	8887.54	12910.3	0.338023	21106.8	21254.8	19969.5	20565.6	1.65656	28	1.0606	0.108774	0.404915	0.160788	0.108774	0.60191	1	0.657277
sp|P36201|CRIP2_RAT	P36201	285000	283000	271000	291000	244000	256000	222000	229000	4	4	282500	237750	8386.5	15239.8	-0.248806	47096.8	33624.5	43775.6	31919.6	-1.65199	28	1.88084	0.109709	0.403434	0.159902	0.109709	0.603362	1	0.657277
sp|P04762|CATA_RAT	P04762	748000	697000	700000	715000	640000	665000	624000	622000	4	4	715000	637750	23366.6	19872.5	-0.164952	72466.9	69269.2	67957.7	64787.3	-1.64551	28	1.10027	0.111045	0.401342	0.158656	0.111045	0.60542	1	0.657277
sp|Q4FZT6|H2A3_RAT	Q4FZT6	107000	160000	156000	90763	136000	77048	345000	187000	4	4	128441	186262	34808.1	114967	0.53623	22511.6	40747.7	26344	65234	1.64376	28	6.13175	0.11141	0.400776	0.158319	0.11141	0.60598	1	0.657277
sp|P11167|GTR1_RAT	P11167	69423	62805	65212	66480	52073	50806	49113	44450	4	4	65980	49110.5	2755.28	3335.24	-0.425997	16110.7	15101.3	14970.1	14066.1	-1.64247	28	1.13266	0.111677	0.400363	0.158073	0.111677	0.606388	1	0.657277
sp|Q6AYP7|5NT3L_RAT	Q6AYP7	59556	46337	30126	34353	35160	12172	43377	18681	4	4	42593	27347.5	13229.8	14415.1	-0.639207	12992.3	11765.1	13497.8	12773.9	-1.64072	28	1.11656	0.112044	0.399797	0.157738	0.112044	0.606946	1	0.657277
sp|P62332|ARF6_RAT	P62332	274000	393000	561000	540000	559000	618000	323000	654000	4	4	442000	538500	134648	148908	0.2849	45483.2	63272.8	75221	90460.1	1.64048	28	1.44623	0.112094	0.39972	0.157692	0.112094	0.607023	1	0.657277
sp|Q5FVI6|VATC1_RAT	Q5FVI6	176000	187000	124000	171000	165000	139000	132000	102000	4	4	164500	134500	27814.9	25903.7	-0.290481	25099.1	24116.3	26566.1	25343.5	-1.63417	28	1.0988	0.113418	0.397696	0.156494	0.113418	0.609029	1	0.657277
sp|Q641Y8|DDX1_RAT	Q641Y8	34536	38256	37430	33370	55238	60017	54350	36953	4	4	35898	51639.5	2320.42	10102.3	0.524572	13417.7	15168.6	12468.7	14801.5	1.62674	28	1.4092	0.114995	0.39532	0.155092	0.114995	0.611397	1	0.657277
sp|Q62609-3|NOE1_RAT	Q62609	20468	86877	14096	15027	27546	49007	61061	88485	4	4	34117	56524.8	35285.4	25418.6	0.728392	12902.9	15841	20236.1	18802.7	1.62239	28	1.15828	0.115928	0.393931	0.154275	0.115928	0.612786	1	0.657277
sp|Q63622-5|DLG2_RAT	Q63622	24652	35167	97309	102000	79337	103000	96041	81073	4	4	64782	89862.8	40540.7	11529.8	0.47213	16069	20402.5	23948.2	19628.6	1.61997	28	1.48855	0.116449	0.393162	0.153824	0.116449	0.613556	1	0.657277
sp|Q4KM98|MFF_RAT	Q4KM98	207000	197000	196000	159000	155000	114000	163000	186000	4	4	189750	154500	21093	30027.8	-0.296493	29273.7	31902.7	28807.4	32643.5	-1.61931	28	1.28406	0.11659	0.392953	0.153702	0.11659	0.613765	1	0.657277
sp|B1WBW4|ARM10_RAT	B1WBW4	208000	147000	185000	134000	159000	146000	94706	150000	4	4	168500	137426	34083.2	28994.6	-0.294088	25244.2	24119.7	28198.6	26053.8	-1.61874	28	1.17142	0.116714	0.392772	0.153595	0.116714	0.613948	1	0.657277
sp|O35987|NSF1C_RAT	O35987	235000	199000	219000	222000	214000	213000	149000	123000	4	4	218750	174750	14885.7	45988.2	-0.323991	36757.1	38930.8	34721.1	41860.3	-1.61806	28	1.45351	0.116861	0.392556	0.153469	0.116861	0.614165	1	0.657277
sp|O88902|PTN23_RAT	O88902	6312	5522	33238	20646	31567	56290	4232	32556	4	4	16429.5	31161.2	13186.4	21281.8	0.923465	7421.28	13253.6	9190.63	15735.8	1.61681	28	2.9315	0.117131	0.39216	0.153237	0.117131	0.614562	1	0.657277
sp|Q8VD52|PLPP_RAT	Q8VD52	119000	101000	115000	100000	72115	106000	91682	66962	4	4	108750	84189.8	9673.85	18022.4	-0.369299	24256.8	19659.6	22899.6	20022.2	-1.61483	28	1.30807	0.117562	0.39153	0.152868	0.117562	0.615196	1	0.657277
sp|P30009|MARCS_RAT	P30009	111000	130000	115000	81765	146000	144000	134000	123000	4	4	109441	136750	20182.2	10563.3	0.321384	24685.7	24404.3	24690.3	23117.1	1.61479	28	1.14074	0.11757	0.391518	0.152862	0.11757	0.615208	1	0.657277
sp|P30823|CTR1_RAT	P30823	104000	103000	101000	122000	88395	93769	96971	457000	4	4	107500	184034	9746.79	182012	0.775634	23585.7	40529	22297.4	92232.7	1.61311	28	17.1105	0.117936	0.390985	0.15255	0.117936	0.615744	1	0.657277
sp|Q8CFG6|CA2D2_RAT	Q8CFG6	36529	31335	34192	17793	26344	35776	74377	50302	4	4	29962.2	46699.8	8386.26	20918	0.640269	12494.4	14875.3	12201.6	16835.3	1.61	28	1.90375	0.118616	0.390001	0.151976	0.118616	0.616737	1	0.657277
sp|Q05982|NDKA_RAT	Q05982	361000	398000	347000	361000	388000	414000	429000	411000	4	4	366750	410500	21853.7	16941.1	0.162585	41629.5	39275.3	39847	37197.9	1.60518	28	1.1475	0.119676	0.388478	0.151089	0.119676	0.618277	1	0.657277
sp|Q52KK3|MCAR1_RAT	Q52KK3	26727	22383	7621.8	25601	4345.8	8647.2	26977	4685.9	4	4	20583.2	11164	8834.81	10721.3	-0.882616	8586.73	6238.96	8940.06	7615.46	-1.6041	28	1.37812	0.119914	0.388139	0.150892	0.119914	0.618621	1	0.657277
sp|P48500|TPIS_RAT	P48500	1830000	1830000	1820000	1930000	2060000	2200000	2080000	1930000	4	4	1852500	2067500	51881.3	110567	0.158414	199899	200546	186622	192595	1.6034	28	1.06503	0.120069	0.387918	0.150764	0.120069	0.618845	1	0.657277
sp|Q5XHY5|SYTC_RAT	Q5XHY5	70667	140000	68147	63921	66169	70161	62170	49192	4	4	85683.8	61923	36317.6	9092.72	-0.468546	20278.9	16486.8	25201.6	15833.5	-1.59668	28	2.5334	0.121564	0.385805	0.149538	0.121564	0.620993	1	0.657506
sp|A2RUW1|TOLIP_RAT	A2RUW1	214000	222000	214000	211000	196000	174000	146000	186000	4	4	215250	175500	4716.99	21625.6	-0.294542	35492.9	38922.1	32932.5	37399.6	-1.59535	28	1.28969	0.121862	0.385387	0.149296	0.121862	0.621418	1	0.657506
sp|Q62888|NLGN2_RAT	Q62888	13298	40076	88368	25456	31639	30161	17119	18137	4	4	41799.5	24264	32919.3	7697.54	-0.784668	13039.1	10533.9	19440.9	10383.1	-1.59125	28	3.50573	0.122781	0.384105	0.148556	0.122781	0.622727	1	0.657506
sp|P70619|GSHR_RAT	P70619	51335	97920	102000	78019	10962	51789	83941	90490	4	4	82318.5	59295.5	23160.5	36391.3	-0.473294	16207.5	15935.3	18441.9	22392.9	-1.58728	28	1.47439	0.123679	0.382865	0.14784	0.123679	0.623997	1	0.657506
sp|Q6P9T8|TBB2C_RAT	Q6P9T8	25100000	7210000	6480000	25900000	7250000	6780000	6630000	23700000	4	4	16172500	11090000	1.07795e+07	8.41081e+06	-0.544283	827002	662161	5.04836e+06	3.94142e+06	-1.58711	28	1.64057	0.123719	0.38281	0.147809	0.123719	0.624053	1	0.657506
sp|Q4QRB4|TBB3_RAT	Q4QRB4	8760000	10400000	10700000	10100000	10900000	11100000	10500000	10700000	4	4	9990000	10800000	855804	258199	0.112475	777641	645754	821754	609682	1.58323	28	1.81667	0.124601	0.381602	0.147114	0.124601	0.625294	1	0.657506
sp|Q9Z250|LIN7A_RAT	Q9Z250	189000	269000	248000	235000	176000	156000	210000	218000	4	4	235250	190000	33866.2	29074.6	-0.308195	40495.3	40917	40637	40201.7	-1.58321	28	1.02178	0.124605	0.381596	0.14711	0.124605	0.6253	1	0.657506
sp|O88917-2|LPHN1_RAT	O88917	94020	107000	110000	72079	57095	109000	60753	64070	4	4	95774.8	72729.5	17252.4	24347.6	-0.397105	22095.7	16674	21960.3	19113.7	-1.58314	28	1.32004	0.124622	0.381574	0.147097	0.124622	0.625323	1	0.657506
sp|Q00566-2|MECP2_RAT	Q00566	101000	114000	115000	124000	102000	88153	110000	52260	4	4	113500	88103.2	9469.25	25543	-0.365425	25286.3	19649	23817.4	21696.5	-1.57655	28	1.20507	0.126131	0.379528	0.145924	0.126131	0.62743	1	0.662472
sp|P05508|NU4M_RAT	P05508	86672	107000	91612	82988	106000	21147	32766	104000	4	4	92068	65978.2	10563.1	45314.8	-0.480709	21625	16756.2	20609.4	26089.8	-1.56941	28	1.60256	0.127787	0.377317	0.144661	0.127787	0.629719	1	0.664922
sp|P13803|ETFA_RAT	P13803	588000	587000	611000	600000	575000	533000	511000	504000	4	4	596500	530750	11328.4	31983.1	-0.16849	62928.2	62838.4	58495.7	60031.4	-1.56887	28	1.05319	0.127912	0.377152	0.144566	0.127912	0.629891	1	0.664922
sp|P28073|PSB6_RAT	P28073	129000	98794	29068	73572	26539	38499	45687	113000	4	4	82608.5	55931.2	42278.4	38856.9	-0.562636	16840.8	15630.4	25022.4	23085.7	-1.56717	28	1.17483	0.128308	0.376628	0.144268	0.128308	0.630435	1	0.664922
sp|P02401|RLA2_RAT	P02401	422000	391000	360000	407000	365000	370000	337000	319000	4	4	395000	347750	26545.6	24046.8	-0.183802	45966	43123.2	44294.9	41447.1	-1.55781	28	1.14214	0.130511	0.37375	0.142632	0.130511	0.633435	1	0.673344
sp|Q6MGB5|DHB8_RAT	Q6MGB5	47532	58136	9108.6	43298	45428	61658	72795	48859	4	4	39518.7	57185	21212.2	12533	0.533103	13965.4	16005.9	16235.5	15913.8	1.55417	28	1.04083	0.131376	0.372636	0.142001	0.131376	0.634602	1	0.674819
sp|P15651|ACADS_RAT	P15651	44800	44789	59364	44291	43184	57681	150000	39651	4	4	48311	72629	7372.49	52167.3	0.588194	13405.1	16830.8	12871.4	28739.7	1.54447	28	4.98558	0.133702	0.36968	0.140332	0.133702	0.637712	1	0.67677
sp|P63329|PP2BA_RAT	P63329	797000	1050000	1010000	927000	695000	860000	863000	965000	4	4	946000	845750	111765	111724	-0.161609	88241.3	75277	96700	86786.4	-1.5431	28	1.24151	0.134035	0.369261	0.140097	0.134035	0.638154	1	0.67677
sp|Q80ZA5-3|S4A10_RAT	Q80ZA5	139000	143000	62650	156000	143000	130000	52794	48527	4	4	125162	93580.2	42302.2	49873.3	-0.419526	21442.6	20680.2	27884.8	29992.9	-1.54237	28	1.15692	0.134211	0.369042	0.139973	0.134211	0.638386	1	0.67677
sp|P19627|GNAZ_RAT	P19627	589000	443000	440000	456000	437000	419000	436000	428000	4	4	482000	430000	71670.5	8366.6	-0.164696	49432.9	40050.6	56526.4	37281.3	-1.53588	28	2.2989	0.135792	0.367075	0.138869	0.135792	0.64047	1	0.67677
sp|P04906|GSTP1_RAT	P04906	274000	194000	172000	252000	290000	272000	305000	204000	4	4	223000	267750	47902.7	44589.8	0.263843	37633.8	38573	41300	41247.8	1.53332	28	1.00253	0.13642	0.366302	0.138436	0.13642	0.641291	1	0.67677
sp|O35112|CD166_RAT	O35112	552000	542000	504000	518000	480000	574000	291000	500000	4	4	529000	461250	21939.3	120486	-0.197719	55460	48204.6	52340.8	71431.7	-1.53012	28	1.86253	0.137209	0.365336	0.137895	0.137209	0.64232	1	0.67677
sp|P62882|GBB5_RAT	P62882	221000	159000	146000	201000	88302	164000	164000	177000	4	4	181750	148326	35150.9	40482.2	-0.293189	27867.9	27156.7	30503.2	31357.7	-1.5281	28	1.05681	0.137706	0.36473	0.137557	0.137706	0.642966	1	0.67677
sp|P06687|AT1A3_RAT	P06687	947000	1470000	1450000	1100000	1330000	1360000	1480000	1380000	4	4	1241750	1387500	259767	65000	0.160113	107028	114607	155815	110289	1.52699	28	1.99597	0.137981	0.364397	0.13737	0.137981	0.643322	1	0.67677
sp|Q9EPH2|MRP_RAT	Q9EPH2	122000	104000	61399	51270	37493	91712	66367	49509	4	4	84667.2	61270.2	33785	23497.2	-0.466617	20399.9	16122.2	24521.4	18469	-1.52431	28	1.7628	0.138649	0.36359	0.13692	0.138649	0.644185	1	0.67677
sp|Q5XII9|FA54B_RAT	Q5XII9	74584	75923	32345	84435	28575	24176	85145	48933	4	4	66821.8	46707.2	23394.9	27802	-0.516671	16207.2	14948.3	18504.9	18898.7	-1.52095	28	1.04302	0.139485	0.362585	0.136361	0.139485	0.645262	1	0.67677
sp|P27605|HPRT_RAT	P27605	309000	546000	574000	351000	571000	621000	602000	326000	4	4	445000	530000	134380	137552	0.252187	45153.3	57411.6	74947.5	82943.6	1.52072	28	1.22476	0.139543	0.362515	0.136322	0.139543	0.645336	1	0.67677
sp|Q9QYF3|MYO5A_RAT	Q9QYF3	299000	357000	341000	344000	362000	355000	395000	405000	4	4	335250	379250	25144.6	24472.8	0.177912	45563	39215.5	43759.6	38032.9	1.51783	28	1.32381	0.140269	0.36165	0.135841	0.140269	0.646266	1	0.67677
sp|P24473|GSTK1_RAT	P24473	62733	114000	77008	67252	56523	68055	65492	57078	4	4	80248.2	61787	23276.4	5856.6	-0.377167	16783.1	16278.9	18908.5	15313.2	-1.51747	28	1.52468	0.140358	0.361544	0.135782	0.140358	0.64638	1	0.67677
sp|Q9Z122|FADS2_RAT	Q9Z122	239000	259000	326000	261000	337000	247000	333000	362000	4	4	271250	319750	37827.5	50168.9	0.237321	44646	42297.8	44890.3	45528.6	1.51711	28	1.02864	0.14045	0.361435	0.135721	0.14045	0.646497	1	0.67677
sp|A0JPJ7|OLA1_RAT	A0JPJ7	282000	380000	349000	376000	401000	376000	396000	388000	4	4	346750	390250	45309.1	10904.9	0.170503	42127.2	38977.2	44284.2	36437.3	1.51706	28	1.47708	0.140462	0.361421	0.135713	0.140462	0.646512	1	0.67677
sp|P11608|ATP8_RAT	P11608	283000	255000	282000	193000	207000	234000	166000	232000	4	4	253250	209750	42208.8	31647.8	-0.271891	42942	36534.2	44298.4	36860.5	-1.50967	28	1.44429	0.142331	0.359218	0.134493	0.142331	0.648887	1	0.67945
sp|Q68FR6|EF1G_RAT	Q68FR6	183000	129000	184000	166000	149000	212000	239000	207000	4	4	165500	201750	25697	37871.5	0.285737	25033.2	39321.3	26050.7	40405.8	1.50804	28	2.40574	0.142746	0.358735	0.134225	0.142746	0.64941	1	0.67945
sp|Q05962|ADT1_RAT	Q05962	6510000	7590000	7790000	7740000	7970000	7560000	8320000	8640000	4	4	7407500	8122500	604338	464211	0.132937	735412	606273	736093	601028	1.50479	28	1.49995	0.143576	0.357771	0.133692	0.143576	0.650455	1	0.67945
sp|Q8CGU4|AGAP2_RAT	Q8CGU4	116000	138000	122000	130000	117000	166000	184000	156000	4	4	126500	155750	9574.27	28312.2	0.300095	21356.4	32993.1	20262.8	33238.6	1.50277	28	2.69083	0.144093	0.357174	0.133363	0.144093	0.651103	1	0.67945
sp|P56536|KIF5C_RAT	P56536	118000	130000	129000	134000	166000	165000	157000	135000	4	4	127750	155750	6849.57	14407.8	0.285909	21688.2	32993.1	20328.2	31265.3	1.50163	28	2.36554	0.144387	0.356835	0.133176	0.144387	0.651471	1	0.67945
sp|Q66H80|COPD_RAT	Q66H80	51937	88283	36100	51114	43845	80267	15249	9015.1	4	4	56858.5	37094	22178.3	32532.6	-0.616189	14176	14847.8	16662.9	20390.1	-1.50114	28	1.4974	0.144514	0.356689	0.133096	0.144514	0.651629	1	0.67945
sp|P15178|SYDC_RAT	P15178	40963	72337	65517	57395	8681.9	68741	58783	28768	4	4	59053	41243.5	13518.4	27565.9	-0.517844	14926.9	14342.1	15170.4	18415.8	-1.49285	28	1.47363	0.146659	0.354248	0.131753	0.146659	0.654291	1	0.686764
sp|Q62717|CAPS1_RAT	Q62717	395000	397000	409000	495000	417000	251000	402000	414000	4	4	424000	371000	47735.4	80262.1	-0.192645	45678	41031.3	47714.7	53136.5	-1.48427	28	1.24017	0.148908	0.351733	0.130376	0.148908	0.657051	1	0.691139
sp|Q6EIX2|TIM16_RAT	Q6EIX2	40302	99178	62162	65331	178000	73232	56354	71325	4	4	66743.2	94727.8	24318.3	56025.5	0.505165	15801.6	22024.1	18459.2	32990.6	1.48051	28	3.19413	0.149902	0.350637	0.129777	0.149902	0.658258	1	0.691139
sp|Q6P6R2|DLDH_RAT	Q6P6R2	766000	686000	890000	587000	645000	604000	683000	667000	4	4	732250	649750	128142	34247.9	-0.172452	71603.4	71099.3	88956.4	67707.4	-1.47595	28	1.72616	0.151116	0.349308	0.129053	0.151116	0.659726	1	0.691139
sp|Q5EB77|RAB18_RAT	Q5EB77	643000	618000	641000	650000	701000	681000	718000	714000	4	4	638000	703500	13880.4	16663.3	0.140994	65883.5	68868.2	61333.8	64224.5	1.47512	28	1.09648	0.151339	0.349066	0.128921	0.151339	0.659995	1	0.691139
sp|Q62718|NTRI_RAT	Q62718	931000	879000	830000	877000	803000	821000	833000	754000	4	4	879250	802750	41266.4	34759.9	-0.131323	85519.7	67639.3	81447.7	64656	-1.47128	28	1.58686	0.152366	0.347954	0.128316	0.152366	0.661227	1	0.691139
sp|Q6AYK1|RNPS1_RAT	Q6AYK1	138000	150000	143000	130000	108000	128000	137000	100000	4	4	140250	118250	8421.2	17173.1	-0.246161	21424.6	22225.6	20214.7	22059.1	-1.47056	28	1.1908	0.152559	0.347745	0.128203	0.152559	0.661459	1	0.691139
sp|Q9Z269|VAPB_RAT	Q9Z269	249000	111000	170000	242000	225000	219000	255000	224000	4	4	193000	230750	65294.2	16378.3	0.25773	29103.4	33188.5	40491.7	31648.1	1.46909	28	1.63695	0.152956	0.347319	0.127971	0.152956	0.661933	1	0.691139
sp|P19944|RLA1_RAT	P19944	324000	224000	290000	327000	321000	311000	346000	381000	4	4	291250	339750	47870.5	31191.6	0.222216	48921.5	43344.7	50422.9	42647.9	1.4688	28	1.39784	0.153033	0.347236	0.127926	0.153033	0.662025	1	0.691139
sp|Q64542-3|AT2B4_RAT	Q64542	129000	359000	361000	366000	342000	364000	391000	356000	4	4	303750	363250	116537	20613.5	0.258078	47952.4	43131.4	69865.2	41056.2	1.46849	28	2.89577	0.153116	0.347147	0.127878	0.153116	0.662124	1	0.691139
sp|P84245|H33_RAT	P84245	81402	108000	27400	80111	66745	62826	64776	18797	4	4	74228.2	53286	33761.3	23048.3	-0.478212	16709.2	15991.4	21990	18249	-1.46572	28	1.45203	0.153864	0.346347	0.127444	0.153864	0.663015	1	0.691139
sp|P05708|HXK1_RAT	P05708	440000	516000	365000	395000	407000	335000	355000	425000	4	4	429000	380500	65681	42438.2	-0.173081	44794	39758.6	51422.7	41723.6	-1.4648	28	1.51896	0.154113	0.346082	0.127301	0.154113	0.66331	1	0.691139
sp|P10860|DHE3_RAT	P10860	2700000	2560000	2590000	2430000	2540000	2120000	2090000	1940000	4	4	2570000	2172500	111056	257342	-0.242412	520024	234727	484186	247824	-1.4616	28	3.81713	0.154983	0.345159	0.126801	0.154983	0.66434	1	0.692378
sp|Q6TRW4-2|PDS5B_RAT	Q6TRW4	5280.3	1542.2	12791	3777.7	8303.7	17929	15709	6156.4	4	4	5847.8	12024.5	4876.94	5677.96	1.04001	5549.49	6235.63	5611.95	6343.24	1.4586	28	1.2776	0.155803	0.344296	0.126335	0.155803	0.665306	1	0.693001
sp|Q63803|GNAS1_RAT	Q63803	362000	390000	389000	381000	315000	301000	340000	390000	4	4	380500	336500	12974.3	39145	-0.17729	44225.5	43413.4	41383	44089	-1.45531	28	1.13505	0.156703	0.343354	0.125826	0.156703	0.666362	1	0.693001
sp|P60123|RUVB1_RAT	P60123	33460	42117	10224	46102	26159	38501	10567	5713.8	4	4	32975.8	20235.2	16059.7	14978.6	-0.704538	12698	8748	13909.4	10661.7	-1.45394	28	1.70202	0.15708	0.342962	0.125615	0.15708	0.666803	1	0.693001
sp|Q68FX9|SIRT5_RAT	Q68FX9	142000	156000	136000	132000	155000	180000	184000	169000	4	4	141500	172000	10504	12987.2	0.281607	20904.9	39384.4	19955.6	36955.1	1.45242	28	3.42941	0.1575	0.342526	0.12538	0.1575	0.667293	1	0.693001
sp|P51635|AK1A1_RAT	P51635	533000	551000	517000	518000	485000	508000	467000	453000	4	4	529750	478250	15945.2	23768	-0.147547	54621.2	52097.3	51105.3	49471.7	-1.44809	28	1.06713	0.158697	0.341291	0.124715	0.158697	0.668684	1	0.695643
sp|Q9QYU2|EFTS_RAT	Q9QYU2	59052	55792	60068	12797	73697	15107	13366	15861	4	4	46927.2	29507.8	22826.5	29478	-0.669332	13433.9	12401.9	16319.9	17833.7	-1.44118	28	1.19411	0.160625	0.339325	0.12366	0.160625	0.670907	1	0.701455
sp|Q63362|NDUA5_RAT	Q63362	185000	119000	121000	107000	183000	151000	166000	163000	4	4	133000	165750	35213.6	13200.4	0.317583	23331.4	39074.2	27061.1	36688.1	1.43676	28	1.83806	0.161866	0.338074	0.122991	0.161866	0.672328	1	0.703185
sp|O54975|XPP1_RAT	O54975	227000	170000	185000	161000	256000	294000	184000	160000	4	4	185750	223500	29227.6	62233.4	0.266913	29258.4	34557.2	30278.9	43052.6	1.43443	28	2.02171	0.162524	0.337417	0.122639	0.162524	0.673076	1	0.703185
sp|P23978|SC6A1_RAT	P23978	728000	687000	651000	631000	685000	625000	545000	568000	4	4	674250	605750	42672.2	62627.9	-0.154561	69548.9	66459.6	67351.6	68017.5	-1.43123	28	1.01987	0.163431	0.336515	0.122157	0.163431	0.674105	1	0.703185
sp|P27791|KAPCA_RAT	P27791	137000	126000	149000	130000	144000	227000	149000	154000	4	4	135500	168500	10083	39213.1	0.314456	23386.9	39040.7	22149.4	40446.7	1.43123	28	3.33458	0.163433	0.336512	0.122156	0.163433	0.674108	1	0.703185
sp|Q6AYR6|HDHD2_RAT	Q6AYR6	16683	38428	44095	35322	51069	41172	53142	43841	4	4	33632	47306	11868.7	5711.14	0.492189	12711.3	15005.1	12987.7	14141.3	1.42434	28	1.18554	0.165398	0.334578	0.121126	0.165398	0.67632	1	0.709022
sp|Q6AY86|VP26A_RAT	Q6AY86	46286	55749	37225	60062	50651	60259	11939	13243	4	4	49830.5	34023	10184.5	25062.1	-0.550519	13909.8	14213.3	13713.8	17542.9	-1.41981	28	1.63638	0.166702	0.333311	0.120452	0.166702	0.677777	1	0.709381
sp|P16638|ACLY_RAT	P16638	432000	391000	416000	359000	378000	340000	370000	339000	4	4	399500	356750	31838.1	20188.7	-0.163282	46241	41827.7	45276.8	39836.7	-1.41774	28	1.29177	0.167299	0.332734	0.120146	0.167299	0.678441	1	0.709381
sp|P84850|D2HDH_RAT	P84850	100000	88460	88065	97084	80181	61004	83067	75199	4	4	93402.2	74862.8	6055.24	9794.07	-0.319209	21424.3	17489.7	20032.2	16815.1	-1.41772	28	1.41925	0.167307	0.332726	0.120142	0.167307	0.67845	1	0.709381
sp|Q5M9I5|QCR6_RAT	Q5M9I5	422000	358000	288000	333000	445000	378000	381000	370000	4	4	350250	393500	55918.8	34645.8	0.167979	40607.3	40649.3	45644.7	40908.8	1.41123	28	1.24494	0.169193	0.330921	0.119186	0.169193	0.680535	1	0.714779
sp|P23576|GBRA2_RAT	P23576	150000	20328	147000	152000	145000	147000	158000	150000	4	4	117332	150000	64702	5715.48	0.354366	24479.8	29251.1	37559.6	27210.2	1.40871	28	1.90537	0.169931	0.330222	0.118816	0.169931	0.681345	1	0.715304
sp|Q9WVB1|RAB6A_RAT	Q9WVB1	605000	566000	649000	706000	755000	673000	709000	657000	4	4	631500	698500	60136	43493.3	0.145477	66279.9	70036.3	67382.4	67894.9	1.40085	28	1.01527	0.172245	0.328052	0.117671	0.172245	0.683869	1	0.717934
sp|Q6GMN2-2|BAIP2_RAT	Q6GMN2	109000	143000	146000	129000	136000	133000	122000	27756	4	4	131750	104689	16879.5	51640.6	-0.331693	22498.8	22336.8	22247.1	31608.6	-1.40021	28	2.01866	0.172435	0.327875	0.117578	0.172435	0.684075	1	0.717934
sp|P63025|VAMP3_RAT	P63025	362000	292000	317000	297000	288000	276000	274000	267000	4	4	317000	276250	31885.2	8732.12	-0.198508	46484.3	39007.9	45496.9	36339.8	-1.39966	28	1.56746	0.172597	0.327724	0.117498	0.172597	0.684251	1	0.717934
sp|Q9WVC0|SEPT7_RAT	Q9WVC0	354000	390000	329000	387000	383000	385000	308000	185000	4	4	365000	315250	29017.2	93937.5	-0.2114	41842.6	41889.2	41001.4	58266.1	-1.39656	28	2.01946	0.173519	0.326871	0.11705	0.173519	0.685247	1	0.717934
sp|O08984|LBR_RAT	O08984	104000	25345	112000	17391	15852	99774	30392	12845	4	4	64684	39715.8	50228.6	40765.4	-0.703698	16025	14185.8	27581.5	22991.1	-1.39071	28	1.43918	0.175269	0.325268	0.116208	0.175269	0.687126	1	0.717934
sp|P08461|ODP2_RAT	P08461	1300000	1210000	1250000	1140000	1390000	1290000	1320000	1300000	4	4	1225000	1325000	67577.1	45092.5	0.113211	106145	105965	103130	100300	1.39023	28	1.05721	0.175411	0.325139	0.11614	0.175411	0.687278	1	0.717934
sp|Q63754|SYUB_RAT	Q63754	746000	758000	880000	732000	827000	892000	849000	842000	4	4	779000	852500	68166.5	27886.7	0.130077	75930.6	77114.8	77055.4	72552.1	1.38894	28	1.12799	0.175802	0.324784	0.115954	0.175802	0.687694	1	0.717934
sp|P0C6B1|S35E1_RAT	P0C6B1	194000	183000	181000	208000	182000	94564	170000	187000	4	4	191500	158391	12396.2	43145.2	-0.273854	29452.4	35898.1	27864.8	38774.6	-1.38681	28	1.93634	0.176443	0.324203	0.11565	0.176443	0.688378	1	0.717934
sp|Q3KRE0|ATAD3_RAT	Q3KRE0	292000	288000	316000	273000	331000	299000	323000	393000	4	4	292250	336500	17820.9	40045.8	0.203403	48923.7	43413.4	46039.7	44262	1.38573	28	1.08194	0.176769	0.323909	0.115496	0.176769	0.688724	1	0.717934
sp|P08413|KCC2B_RAT	P08413	1200000	1160000	1210000	1400000	1190000	1240000	1100000	1040000	4	4	1242500	1142500	107199	89582.4	-0.121052	108095	88265.6	111704	91637.8	-1.38425	28	1.48589	0.177216	0.323507	0.115286	0.177216	0.689198	1	0.717934
sp|Q9EQX9|UBE2N_RAT	Q9EQX9	259000	434000	470000	413000	382000	409000	483000	523000	4	4	394000	449250	93026.9	65117.2	0.189323	44928.1	46907.2	59871.5	52863.8	1.3835	28	1.28269	0.177443	0.323303	0.115179	0.177443	0.689439	1	0.717934
sp|O55171|ACOT2_RAT	O55171	61826	62842	147000	151000	147000	198000	72893	131000	4	4	105667	137223	50065	51531.6	0.377	23808.7	24005.8	31984.1	32603.5	1.38185	28	1.03911	0.177944	0.322854	0.114945	0.177944	0.689969	1	0.717934
sp|P86252|PURA_RAT	P86252	17652	23532	9514.7	16339	20223	2060.3	3848.6	12992	4	4	16759.4	9780.98	5754.05	8448.84	-0.776922	7455.45	6156.15	7398.52	6912.34	-1.37844	28	1.14562	0.178983	0.321929	0.114462	0.178983	0.691063	1	0.719634
sp|P07632|SODC_RAT	P07632	313000	427000	446000	325000	401000	214000	300000	391000	4	4	377750	326500	68456.2	87690.7	-0.210349	41366	40873	49708	55495.3	-1.37579	28	1.2464	0.179792	0.321213	0.114088	0.179792	0.691912	1	0.720403
sp|Q01062|PDE2A_RAT	Q01062	202000	166000	148000	178000	179000	199000	232000	212000	4	4	173500	205500	22649.5	22278.5	0.244203	27530.2	39236.6	27560.2	37761.6	1.369	28	1.8773	0.181881	0.319382	0.113135	0.181881	0.69409	1	0.720514
sp|O08557|DDAH1_RAT	O08557	279000	172000	297000	293000	281000	326000	299000	306000	4	4	260250	303000	59337.3	18601.1	0.21942	43302.3	41415.3	48597.4	39298.1	1.36804	28	1.52926	0.18218	0.319122	0.113	0.18218	0.6944	1	0.720514
sp|P07895|SODM_RAT	P07895	328000	372000	409000	386000	425000	409000	400000	411000	4	4	373750	411250	34101.6	10340.1	0.137942	40671	39183.6	40829.2	36591.4	1.36795	28	1.24504	0.182207	0.319099	0.112988	0.182207	0.694427	1	0.720514
sp|Q3KR56|GRM1A_RAT	Q3KR56	43566	68224	70239	32530	48223	23381	41341	43501	4	4	53639.8	39111.5	18577.2	10873.6	-0.45571	14290.6	14412.1	15779.7	14260.9	-1.36614	28	1.22435	0.182768	0.318613	0.112735	0.182768	0.695007	1	0.720514
sp|P50137|TKT_RAT	P50137	734000	1010000	750000	518000	960000	604000	472000	521000	4	4	753000	639250	201365	220665	-0.23627	72847.9	69969.3	115055	120957	-1.36279	28	1.10523	0.18381	0.317714	0.112269	0.18381	0.696082	1	0.720514
sp|P60905|DNJC5_RAT	P60905	91979	129000	95221	92895	85291	85248	80454	76103	4	4	102274	81774	17869.7	4409.86	-0.322722	24482.7	19322.1	24128.8	18004.9	-1.36183	28	1.79593	0.184107	0.317459	0.112137	0.184107	0.696388	1	0.720514
sp|P62959|HINT1_RAT	P62959	386000	604000	554000	490000	449000	377000	382000	584000	4	4	508500	448000	94054.9	96426.1	-0.182749	50972.7	45780.6	64208.1	61553.9	-1.36036	28	1.0881	0.184568	0.317065	0.111932	0.184568	0.69686	1	0.720514
sp|Q68FS4-2|AMPL_RAT	Q68FS4	449000	174000	233000	109000	153000	85527	223000	252000	4	4	241250	178382	147468	74558	-0.435561	40327.2	39123.1	77807.5	50031.5	-1.35924	28	2.41856	0.184918	0.316766	0.111777	0.184918	0.697219	1	0.720514
sp|P25809|KCRU_RAT	P25809	628000	613000	581000	579000	698000	678000	701000	576000	4	4	600250	663250	24185.1	59055.8	0.143989	62796.2	71498.6	59206.1	71617.7	1.35598	28	1.46321	0.185941	0.315896	0.111327	0.185941	0.698264	1	0.720514
sp|Q9ESI7|DCX_RAT	Q9ESI7	1780000	1400000	1420000	1380000	1450000	1330000	1300000	1390000	4	4	1495000	1367500	190700	66520.7	-0.128605	136009	112134	153781	108286	-1.3558	28	2.01679	0.185999	0.315847	0.111302	0.185999	0.698323	1	0.720514
sp|P61265|STX1B_RAT	P61265	959000	891000	889000	910000	871000	813000	865000	807000	4	4	912250	839000	32571.7	33665	-0.120758	87466.5	74458.2	82370	70674.4	-1.3498	28	1.35836	0.187891	0.314255	0.11048	0.187891	0.700242	1	0.725434
sp|Q5XHZ0|TRAP1_RAT	Q5XHZ0	280000	245000	260000	270000	260000	257000	113000	255000	4	4	263750	221250	14930.4	72195.9	-0.253494	43858.9	37032.3	41189.4	47878.9	-1.34583	28	1.35119	0.189155	0.313203	0.109937	0.189155	0.701515	1	0.725832
sp|P49242|RS3A_RAT	P49242	85599	108000	144000	89654	132000	139000	131000	115000	4	4	106813	129250	26638	10144.8	0.275074	24076.3	22748.8	25473.7	21578.5	1.34413	28	1.39361	0.189696	0.312755	0.109707	0.189696	0.702058	1	0.725832
sp|Q6RUV5|RAC1_RAT	Q6RUV5	401000	407000	470000	492000	475000	483000	503000	491000	4	4	442500	488000	45420.3	11944.3	0.141204	45392.9	52473.4	46991.8	48894.6	1.34188	28	1.08262	0.190416	0.312162	0.109401	0.190416	0.702778	1	0.725832
sp|Q64119|MYL6_RAT	Q64119	66757	68000	53856	69510	62075	51856	40348	46730	4	4	64530.8	50252.2	7204.98	9180.59	-0.360799	16293.5	15333.1	15449.2	14818.2	-1.33401	28	1.08698	0.192951	0.310094	0.108339	0.192951	0.705296	1	0.725832
sp|Q5FVJ0|RUFY3_RAT	Q5FVJ0	335000	320000	349000	331000	380000	371000	372000	362000	4	4	333750	371250	11982.6	7365.46	0.153623	45817.6	39299.4	42780	36543.6	1.33302	28	1.37044	0.193271	0.309835	0.108206	0.193271	0.705613	1	0.725832
sp|Q62785|HAP28_RAT	Q62785	35730	21973	42710	46512	46621	14926	18401	18905	4	4	36731.2	24713.2	10804.6	14711.9	-0.571723	13353.7	10887	13336.5	12164.5	-1.33157	28	1.20198	0.193742	0.309456	0.108012	0.193742	0.706077	1	0.725832
sp|P97874|GAK_RAT	P97874	93445	96456	100000	121000	99911	99496	61794	67761	4	4	102725	82240.5	12474.2	20311.9	-0.32087	24279.8	19324.1	23208.6	20211	-1.33124	28	1.31863	0.193847	0.309371	0.107969	0.193847	0.70618	1	0.725832
sp|P18484|AP2A2_RAT	P18484	769000	907000	886000	915000	922000	1010000	963000	887000	4	4	869250	945500	67943	53044	0.121306	86505.3	77611.7	86042.6	75934.1	1.32889	28	1.28397	0.194613	0.308756	0.107654	0.194613	0.706933	1	0.725832
sp|P11240|COX5A_RAT	P11240	1610000	1410000	1430000	1400000	1640000	1550000	1610000	1590000	4	4	1462500	1597500	99121.1	37749.2	0.127379	135225	164796	133337	153569	1.32758	28	1.32649	0.195039	0.308416	0.10748	0.195039	0.70735	1	0.725832
sp|P50398|GDIA_RAT	P50398	2140000	2020000	1910000	2020000	1870000	1900000	1770000	1760000	4	4	2022500	1825000	93941.5	70474.6	-0.148243	255132	186610	240176	175820	-1.32705	28	1.86603	0.195213	0.308277	0.107409	0.195213	0.707521	1	0.725832
sp|Q5FVN2|TM41B_RAT	Q5FVN2	273.44	51497	45782	10349	22854	4196.4	12593	20955	4	4	26975.4	15149.6	25458.7	8555.1	-0.832363	11856.5	7126.23	16105.4	7694.93	-1.32507	28	4.38058	0.195859	0.307763	0.107146	0.195859	0.708152	1	0.725832
sp|Q5FVN0|MBOA5_RAT	Q5FVN0	36542	44973	21634	296000	39485	45956	31954	103000	4	4	99787.2	55098.8	131164	32442.7	-0.856836	22208.6	15927.2	64104.1	21047.1	-1.32468	28	9.27658	0.195989	0.30766	0.107093	0.195989	0.708279	1	0.725832
sp|O35824|DNJA2_RAT	O35824	76012	68864	74609	75126	71307	50272	54507	61333	4	4	73652.8	59354.8	3244.64	9179.08	-0.311376	16291.5	15962.7	15157.6	15377.3	-1.32438	28	1.0292	0.196087	0.307582	0.107053	0.196087	0.708374	1	0.725832
sp|P97546|NPTN_RAT	P97546	1180000	1150000	1280000	1470000	1240000	1350000	1420000	1570000	4	4	1270000	1395000	144453	138203	0.135437	109231	141888	121236	146113	1.31675	28	1.45248	0.198598	0.305607	0.106045	0.198598	0.71081	1	0.7328
sp|P19132|FRIH_RAT	P19132	16893	10460	9280.8	12890	13089	3232.7	6231.6	4976.7	4	4	12381	6882.5	3362.47	4316.54	-0.847117	6334.56	5867.93	6067.7	5788.47	-1.31136	28	1.09881	0.20039	0.304216	0.105337	0.20039	0.712532	1	0.737081
sp|Q8CGU6|NICA_RAT	Q8CGU6	82946	69040	75734	81624	77631	92450	95235	114000	4	4	77336	94829	6357.39	14934.6	0.294188	16987.1	21924.7	16000	21443.3	1.30766	28	1.79616	0.201626	0.303266	0.104854	0.201626	0.713712	1	0.739294
sp|P15146-2|MAP2_RAT	P15146	315000	422000	387000	388000	325000	290000	339000	395000	4	4	378000	337250	45040.7	43668.3	-0.164568	41719	43190.5	43892.5	44805.8	-1.29938	28	1.04205	0.204413	0.301149	0.103781	0.204413	0.716352	1	0.745698
sp|P33124|ACSL6_RAT	P33124	110000	112000	101000	109000	120000	55840	98157	75511	4	4	108000	87377	4830.46	27784	-0.305706	24265.2	19786.5	22576.2	22382.9	-1.2974	28	1.01735	0.205081	0.300647	0.103527	0.205081	0.71698	1	0.745698
sp|P61805|DAD1_RAT	P61805	162000	235000	225000	176000	233000	225000	240000	217000	4	4	199500	228750	35911.9	9945.69	0.197383	29492.4	34018.9	31967.2	31830.1	1.29678	28	1.00863	0.205291	0.30049	0.103447	0.205291	0.717177	1	0.745698
sp|Q63028-2|ADDA_RAT	Q63028	720000	740000	618000	704000	661000	630000	607000	636000	4	4	695500	633500	53724.6	22188.6	-0.134706	72279.3	68541	71389.6	64282.5	-1.29078	28	1.23334	0.207338	0.298967	0.102677	0.207338	0.71909	1	0.750794
sp|P21575-7|DYN1_RAT	P21575	389000	359000	377000	332000	419000	407000	401000	373000	4	4	364250	400000	24784.1	19493.6	0.135071	41757.1	40394.5	40326	38471.3	1.28289	28	1.09874	0.210049	0.296978	0.101674	0.210049	0.721599	1	0.751103
sp|P31596-2|EAA2_RAT	P31596	397000	424000	474000	502000	522000	542000	444000	472000	4	4	449250	495000	47478.9	44974.1	0.13991	44940.5	53353.4	47055.1	53603.7	1.28282	28	1.29771	0.210072	0.296961	0.101666	0.210072	0.72162	1	0.751103
sp|P55051|FABP7_RAT	P55051	1410000	1530000	1550000	1490000	1450000	1440000	1390000	1260000	4	4	1495000	1385000	61913.9	87368.9	-0.11026	136009	113801	129141	112855	-1.28277	28	1.30943	0.210091	0.296947	0.101659	0.210091	0.721638	1	0.751103
sp|O88767|PARK7_RAT	O88767	514000	574000	541000	507000	491000	482000	476000	501000	4	4	534000	487500	30430.2	10908.7	-0.131438	55517.6	52858.2	53294.6	49197.1	-1.28222	28	1.17351	0.21028	0.296809	0.101589	0.21028	0.721812	1	0.751103
sp|Q5U318|PEA15_RAT	Q5U318	58306	17968	60893	25484	63383	69178	63311	26834	4	4	40662.8	55676.5	22105.8	19423.8	0.453361	13672.7	15416.1	16277.3	16868.7	1.28095	28	1.07398	0.210718	0.296492	0.101429	0.210718	0.722214	1	0.751103
sp|P10824|GNAI1_RAT	P10824	833000	413000	833000	902000	814000	847000	864000	815000	4	4	745250	835000	223876	24671.2	0.164052	72603.7	70813	123525	66547.4	1.27931	28	3.44543	0.211288	0.296079	0.101222	0.211288	0.722737	1	0.751103
sp|Q6P7Q4|LGUL_RAT	Q6P7Q4	239000	276000	282000	289000	286000	277000	311000	368000	4	4	271500	310500	22308.4	40943	0.193641	44775.5	42801.8	42721	43926	1.27296	28	1.05721	0.213501	0.294491	0.100424	0.213501	0.724755	1	0.755193
sp|B2GV06|SCOT1_RAT	B2GV06	1160000	1050000	1080000	1250000	1080000	1310000	1270000	1230000	4	4	1135000	1222500	89628.9	100457	0.107142	89829.7	97322.7	92941.1	101396	1.27229	28	1.19021	0.213734	0.294326	0.100341	0.213734	0.724966	1	0.755193
sp|P70580|PGRC1_RAT	P70580	359000	461000	444000	451000	473000	485000	462000	463000	4	4	428750	470750	47020.4	10719.9	0.134824	44588.5	50471.9	46667.8	46990.7	1.26837	28	1.01388	0.215112	0.293348	0.0998509	0.215112	0.726213	1	0.757765
sp|Q9JKW1|TIM22_RAT	Q9JKW1	66758	77743	77473	34007	80338	68079	81119	87444	4	4	63995.2	79245	20636.4	8095.47	0.308355	16259.7	17053.7	17828.8	16227.3	1.26513	28	1.20712	0.216254	0.292544	0.0994482	0.216254	0.727241	1	0.759495
sp|P59215|GNAO_RAT	P59215	7680000	7690000	7370000	7590000	6900000	7120000	7030000	7060000	4	4	7582500	7027500	148633	92870.9	-0.109662	745977	584326	694059	542687	-1.25988	28	1.63567	0.218113	0.291247	0.0987995	0.218113	0.728905	1	0.760267
sp|P12001|RL18_RAT	P12001	377000	365000	433000	390000	314000	358000	421000	315000	4	4	391250	352000	29646.5	50365.3	-0.152515	44031.3	41964.5	43013.2	45310.2	-1.2565	28	1.10966	0.219317	0.290415	0.0983837	0.219317	0.729975	1	0.760267
sp|P07872|ACOX1_RAT	P07872	133000	147000	144000	149000	102000	142000	151000	100000	4	4	143250	123750	7135.59	26537.7	-0.211107	21326.9	21920.1	20019.3	23722.6	-1.25641	28	1.40419	0.219349	0.290393	0.0983728	0.219349	0.730004	1	0.760267
sp|P35053|GPC1_RAT	P35053	105000	69449	115000	146000	104000	68271	49330	124000	4	4	108862	86400.2	31544.7	33795.3	-0.333396	24140.6	19404.6	26697.3	23822	-1.25555	28	1.25597	0.219657	0.290181	0.0982672	0.219657	0.730276	1	0.760267
sp|Q7M0E7|RM14_RAT	Q7M0E7	109000	111000	116000	102000	119000	129000	140000	128000	4	4	109500	129000	5802.3	8602.33	0.23644	24822.8	21976.5	23137.8	20732.3	1.25533	28	1.24552	0.219734	0.290128	0.0982406	0.219734	0.730345	1	0.760267
sp|Q9Z1A6|VIGLN_RAT	Q9Z1A6	90191	85746	89613	99213	104000	115000	115000	102000	4	4	91190.8	109000	5700.6	6976.15	0.257369	21325	21740.8	19918.7	20385.5	1.24972	28	1.04742	0.221748	0.288751	0.0975543	0.221748	0.732123	1	0.764185
sp|Q9EPJ3|RT26_RAT	Q9EPJ3	55909	64597	66705	55939	48467	42849	53179	47565	4	4	60787.5	48015	5681.46	4233.25	-0.34029	15789.1	15073.3	14852.6	14092.1	-1.24768	28	1.11085	0.222484	0.288253	0.097306	0.222484	0.732768	1	0.764185
sp|Q6GQP4|RAB31_RAT	Q6GQP4	210000	291000	219000	218000	228000	256000	280000	319000	4	4	234500	270750	37881.4	38551.9	0.207373	41758	38495.1	42451.4	39858	1.24505	28	1.13437	0.223432	0.287613	0.0969876	0.223432	0.733598	1	0.764185
sp|Q6AXV4|SAM50_RAT	Q6AXV4	296000	318000	308000	265000	314000	313000	360000	354000	4	4	296750	335250	22998.2	25237.2	0.175989	49216.9	41828.1	46793.1	40449.1	1.2449	28	1.33828	0.223488	0.287575	0.0969689	0.223488	0.733647	1	0.764185
sp|P17077|RL9_RAT	P17077	84322	91012	118000	81207	109000	92081	77908	14805	4	4	93635.2	73448.5	16750.3	41109.7	-0.350319	21214.2	17235.2	21115.7	24834.6	-1.23853	28	1.38327	0.225805	0.286026	0.0961995	0.225805	0.735661	1	0.769849
sp|Q05695|L1CAM_RAT	Q05695	1410000	1310000	1240000	1290000	1280000	1220000	1220000	1180000	4	4	1312500	1225000	71355.9	41231.1	-0.0995357	110867	98160.1	107827	92861.3	-1.22978	28	1.34829	0.229013	0.283915	0.0951531	0.229013	0.738421	1	0.776738
sp|P47198|RL22_RAT	P47198	100000	36316	112000	101000	95305	143000	108000	86382	4	4	87329	108172	34440.5	24855.5	0.308791	20568.5	21685.5	24835.5	23140.1	1.22803	28	1.1519	0.229659	0.283494	0.0949448	0.229659	0.738973	1	0.776738
sp|P04642|LDHA_RAT	P04642	1180000	1280000	1360000	1330000	1110000	1230000	1240000	1220000	4	4	1287500	1200000	78898.7	60553	-0.101538	110275	95267.4	108431	92547.5	-1.22758	28	1.37271	0.229824	0.283387	0.0948918	0.229824	0.739114	1	0.776738
sp|P48679|LMNA_RAT	P48679	75470	82254	94715	85642	77704	73228	64659	64568	4	4	84520.2	70039.8	8004.88	6526.82	-0.271123	18837	16485.4	17829	15558.7	-1.22388	28	1.31314	0.231195	0.2825	0.0944532	0.231195	0.74028	1	0.779115
sp|Q498E0|TXD12_RAT	Q498E0	75320	147000	119000	68379	96357	77011	73043	80758	4	4	102425	81792.2	37217.7	10208	-0.324528	24453.7	19263.5	28449.5	18449.9	-1.21696	28	2.37772	0.233779	0.280846	0.0936372	0.233779	0.742461	1	0.785552
sp|P02793|FRIL1_RAT	P02793	211000	230000	147000	229000	186000	176000	175000	162000	4	4	204250	174750	39152.5	9844.63	-0.225044	29078.4	38930.8	32453.7	36329.9	-1.21114	28	1.25314	0.235966	0.279465	0.0929568	0.235966	0.744291	1	0.787046
sp|Q5PPL3|NSDHL_RAT	Q5PPL3	195000	152000	164000	160000	13264	172000	175000	188000	4	4	167750	137066	18839.2	82826.3	-0.291442	24930	23993.7	24673.3	44311.3	-1.21	28	3.22533	0.236397	0.279195	0.0928237	0.236397	0.74465	1	0.787046
sp|Q62720|ZNT1_RAT	Q62720	32953	38541	35791	29148	33957	39780	8487.1	13086	4	4	34108.2	23827.5	4017.45	15360.1	-0.517492	12926.7	10381.3	12111.4	11955.5	-1.2082	28	1.02626	0.237075	0.278771	0.0926152	0.237075	0.745214	1	0.787046
sp|P63012|RAB3A_RAT	P63012	891000	909000	844000	890000	854000	875000	816000	732000	4	4	883500	819250	27742.9	63083.9	-0.108926	85146.7	69779.1	79869.7	70896.4	-1.20322	28	1.26916	0.238965	0.277597	0.0920385	0.238965	0.746777	1	0.787046
sp|Q8VBU2|NDRG2_RAT	Q8VBU2	281000	207000	299000	231000	295000	318000	308000	242000	4	4	254500	290750	42782.4	33836.6	0.192114	43326.1	40319.9	44734.8	40482	1.20168	28	1.22114	0.239554	0.277234	0.09186	0.239554	0.747263	1	0.787046
sp|P04550|PTMS_RAT	P04550	87197	54499	60565	66926	75778	49788	101000	108000	4	4	67296.8	83641.5	14203.9	26473.6	0.313682	16173.6	19485.8	16353.9	21809.1	1.19919	28	1.77842	0.240503	0.276651	0.0915741	0.240503	0.748042	1	0.787046
sp|Q5PQN0|NCALD_RAT	Q5PQN0	152000	151000	137000	158000	239000	172000	153000	145000	4	4	149500	177250	8888.19	42695.6	0.24564	21926.3	39334.7	20712.5	41434.4	1.19811	28	4.0018	0.240918	0.276397	0.0914494	0.240918	0.748382	1	0.787046
sp|Q9Z2G8|NP1L1_RAT	Q9Z2G8	118000	108000	96765	97581	90740	98227	90446	70421	4	4	105086	87458.5	10013.8	11915.4	-0.264907	23505.5	19985.2	22250.1	19307.3	-1.19678	28	1.32806	0.241429	0.276085	0.0912966	0.241429	0.748799	1	0.787046
sp|P45953|ACADV_RAT	P45953	57536	50850	45550	55537	47990	15139	40050	57502	4	4	52368.2	40170.2	5339.8	18148.6	-0.382565	13782.8	14340.5	12997.6	15711.5	-1.19642	28	1.4612	0.241567	0.276001	0.0912551	0.241567	0.748913	1	0.787046
sp|A0JPQ9|CHID1_RAT	A0JPQ9	54489	28113	16914	80244	33170	94595	107000	18865	4	4	44940	63407.5	28320.5	43860.8	0.496653	12497.4	16568.6	17485.4	25446.8	1.19627	28	2.11793	0.241624	0.275966	0.0912381	0.241624	0.748959	1	0.787046
sp|Q8CFD0|SFXN5_RAT	Q8CFD0	24601	4915.8	20065	23058	2464.5	7633.2	17094	19513	4	4	18160	11676.2	9028.01	7999.36	-0.637192	7905.57	6183.29	8428.23	6817.87	-1.1962	28	1.52818	0.241649	0.275951	0.0912309	0.241649	0.748979	1	0.787046
sp|Q6AYQ4|TM109_RAT	Q6AYQ4	88691	78252	58367	75536	61293	64397	64051	56957	4	4	75211.5	61674.5	12580.2	3438.03	-0.286279	16969.7	16405.6	16755.5	15271.8	-1.19421	28	1.20374	0.242413	0.275486	0.0910032	0.242413	0.749602	1	0.787337
sp|P19686|GCYA3_RAT	P19686	32572	38902	39213	39816	46383	45386	50055	54731	4	4	37625.8	49138.8	3390.47	4234.39	0.385141	14082.7	15201.4	13132.2	14209.6	1.19006	28	1.17081	0.244015	0.274519	0.0905298	0.244015	0.750902	1	0.788691
sp|P81795|IF2G_RAT	P81795	30468	23708	16360	38625	19688	17790	20590	17962	4	4	27290.2	19007.5	9502.24	1359.26	-0.521817	11792.3	8032.24	11770.4	7462.99	-1.1886	28	2.48746	0.244579	0.27418	0.090364	0.244579	0.751359	1	0.788691
sp|P36372|TAP2_RAT	P36372	11597	14470	15817	84576	10401	24516	88177	74345	4	4	31615	49359.8	35351.2	37709.6	0.642726	12438.2	14914.3	20010	22257	1.18577	28	1.2372	0.24568	0.273522	0.0900422	0.24568	0.752246	1	0.788691
sp|P38652|PGM1_RAT	P38652	19204	37579	39196	52682	50234	52327	51188	42730	4	4	37165.2	49119.8	13755.9	4344.9	0.402349	14028.6	15075.8	14465	14101.6	1.18354	28	1.05219	0.246547	0.273006	0.0897902	0.246547	0.752943	1	0.788691
sp|P17764|THIL_RAT	P17764	3570000	3660000	3520000	3300000	3020000	2950000	3220000	3180000	4	4	3512500	3092500	153052	128420	-0.183725	600582	467465	560527	436852	-1.18201	28	1.64636	0.247144	0.272652	0.0896175	0.247144	0.753421	1	0.788691
sp|P27274|CD59_RAT	P27274	26564	283000	55805	115000	83503	61349	105000	87620	4	4	120092	84368	114667	17952.5	-0.509375	22596.7	19699.7	57054.2	20042.5	-1.18151	28	8.10351	0.247338	0.272537	0.0895614	0.247338	0.753577	1	0.788691
sp|Q66HR2|MARE1_RAT	Q66HR2	917000	849000	840000	903000	820000	873000	840000	723000	4	4	877250	814000	38422	64482.6	-0.107959	85265.9	68615.3	80919.7	70188.9	-1.18093	28	1.32914	0.247565	0.272403	0.0894959	0.247565	0.753758	1	0.788691
sp|Q9WUS0|KAD4_RAT	Q9WUS0	164000	227000	221000	212000	198000	198000	247000	295000	4	4	206000	234500	28670.5	46479.4	0.186944	29384.5	33658.6	30269.5	37868	1.17576	28	1.56508	0.24959	0.271214	0.088916	0.24959	0.755371	1	0.792975
sp|Q9EPC6|PROF2_RAT	Q9EPC6	481000	605000	487000	491000	456000	449000	503000	481000	4	4	516000	472250	59475.5	24676.2	-0.12782	53245.7	51459.2	56463.2	48992.2	-1.17049	28	1.32824	0.251671	0.270005	0.0883272	0.251671	0.757017	1	0.796529
sp|Q2TA68|OPA1_RAT	Q2TA68	703000	757000	747000	465000	690000	712000	780000	753000	4	4	668000	733750	137351	40401.1	0.13544	68860	70223.9	90038.2	67651.1	1.16763	28	1.77135	0.252803	0.269352	0.0880097	0.252803	0.757907	1	0.796529
sp|Q641Y2|NDUS2_RAT	Q641Y2	556000	572000	582000	485000	512000	560000	481000	462000	4	4	548750	503750	43828.3	42789.2	-0.123441	55177.6	54470.9	54965.9	54180.7	-1.1661	28	1.02919	0.253411	0.269003	0.0878402	0.253411	0.758384	1	0.796529
sp|Q4V7C7|ARP3_RAT	Q4V7C7	668000	735000	706000	726000	743000	812000	629000	334000	4	4	708750	629500	29747.5	210957	-0.17107	74415.5	68355.3	70258	116367	-1.16602	28	2.74327	0.253441	0.268986	0.0878318	0.253441	0.758407	1	0.796529
sp|P30839|AL3A2_RAT	P30839	45178	55616	38220	39799	41411	27519	31550	35892	4	4	44703.2	34093	7861.25	5957.46	-0.390904	12632.2	14292.2	12248.3	13516.4	-1.16338	28	1.21779	0.254494	0.268385	0.0875394	0.254494	0.75923	1	0.796599
sp|Q9QXY2-2|SRCN1_RAT	Q9QXY2	637000	766000	773000	817000	645000	638000	733000	740000	4	4	748250	689000	77525.8	54997	-0.119016	72696.5	67948.5	76274	67864.4	-1.16069	28	1.26319	0.255569	0.267774	0.0872429	0.255569	0.760068	1	0.796599
sp|P16036|MPCP_RAT	P16036	1020000	1000000	812000	988000	980000	779000	839000	933000	4	4	955000	882750	96242.7	90665.6	-0.113496	89262.5	76206.4	93885	82093	-1.15865	28	1.30792	0.256387	0.267311	0.0870186	0.256387	0.760702	1	0.796599
sp|P63036|DNJA1_RAT	P63036	82670	60022	86314	92314	91655	90340	91597	110000	4	4	80330	95898	14110.5	9420.89	0.255562	16741.1	22259.1	16819.4	21064.3	1.15509	28	1.56845	0.257816	0.266508	0.0866289	0.257816	0.761807	1	0.796599
sp|Q4FZT8|SPRY4_RAT	Q4FZT8	81766	60328	65113	60160	77172	75324	72730	97710	4	4	66841.8	80734	10211	11463	0.272427	16190.4	18890.5	15717	18276.5	1.15264	28	1.35222	0.258804	0.265956	0.0863613	0.258804	0.762568	1	0.796599
sp|Q4KLH5|AGFG1_RAT	Q4KLH5	24824	318000	40971	16856	50070	86908	65900	486000	4	4	100163	172220	145571	209730	0.781902	23092.7	39287.6	70696.5	103676	1.14844	28	2.15062	0.260503	0.265012	0.0859046	0.260503	0.76387	1	0.796599
sp|P53042|PPP5_RAT	P53042	15471	9743.7	21571	48491	16639	28138	7137.9	10530	4	4	23819.2	15611.2	17142.2	9230.25	-0.60954	9596.41	7211.74	11912.3	7926.91	-1.14726	28	2.25833	0.260981	0.264748	0.0857769	0.260981	0.764236	1	0.796599
sp|B3GNI6|SEP11_RAT	B3GNI6	497000	505000	515000	523000	459000	501000	472000	453000	4	4	510000	471250	11372.5	21360	-0.114005	51059.3	50785	47563.9	48046.2	-1.14632	28	1.02038	0.261364	0.264537	0.085675	0.261364	0.764527	1	0.796599
sp|Q5U2N3|PITM1_RAT	Q5U2N3	46353	65150	70057	66567	80216	70459	77178	70995	4	4	62031.8	74712	10653.9	4770.72	0.268333	15630.1	17117.4	15288	16000.8	1.14596	28	1.09541	0.26151	0.264457	0.0856362	0.26151	0.764638	1	0.796599
sp|Q6IMX7|HPBP1_RAT	Q6IMX7	11047	10750	3743.2	5177.3	14757	14403	7996.5	12632	4	4	7679.38	12447.1	3764.9	3109.3	0.696752	5751.05	6469	5602.41	6159.66	1.14522	28	1.20882	0.261814	0.26429	0.0855553	0.261814	0.76487	1	0.796599
sp|P12075|COX5B_RAT	P12075	102000	73652	105000	85457	124000	95523	127000	89666	4	4	91527.2	109047	14692	19187	0.25268	21572.1	21948.9	21098.1	22177	1.14474	28	1.10489	0.262009	0.264183	0.0855035	0.262009	0.765018	1	0.796599
sp|P19490|GRIA1_RAT	P19490	308000	280000	327000	171000	279000	333000	320000	307000	4	4	271500	309750	69725.7	23085	0.190152	44775.5	43147.6	52537.8	41351.6	1.14419	28	1.61421	0.262231	0.264061	0.0854446	0.262231	0.765187	1	0.796599
sp|B5DEH2|ERLN2_RAT	B5DEH2	311000	333000	290000	208000	289000	132000	307000	253000	4	4	285500	245250	54568	78767.1	-0.219238	48541.4	33588.3	51553.1	47921.7	-1.14369	28	1.1573	0.262436	0.263949	0.0853904	0.262436	0.765343	1	0.796599
sp|Q9Z1W6|LYRIC_RAT	Q9Z1W6	123000	127000	113000	129000	115000	109000	110000	91567	4	4	123000	106392	7118.05	10225.7	-0.209272	21929.3	21607.8	20568.2	20557.3	-1.14224	28	1.00106	0.263028	0.263625	0.085234	0.263028	0.765792	1	0.796599
sp|Q5RKI8|ABCB8_RAT	Q5RKI8	29903	48638	48762	23036	45149	16945	31697	13136	4	4	37584.8	26731.8	13137.5	14656.9	-0.491593	14168.9	11203.4	14459	12394.3	-1.13977	28	1.36091	0.264038	0.263075	0.0849683	0.264038	0.766556	1	0.797587
sp|P31399|ATP5H_RAT	P31399	1050000	1540000	1340000	1450000	1490000	1490000	1290000	1580000	4	4	1345000	1462500	212995	122577	0.12083	114478	146824	144757	147300	1.13789	28	1.03545	0.264811	0.262656	0.084766	0.264811	0.767139	1	0.797855
sp|P50442|GATM_RAT	P50442	204000	162000	154000	185000	207000	164000	162000	66448	4	4	176250	149862	22691.8	59357.3	-0.233989	27730.6	27260.5	27739.3	37309	-1.13518	28	1.80899	0.265923	0.262056	0.0844765	0.265923	0.767975	1	0.79914
sp|Q5XIG8|STRAP_RAT	Q5XIG8	30894	40116	80652	39223	36269	37491	37238	31636	4	4	47721.2	35658.5	22343.2	2732.89	-0.420386	13755.5	14760.8	16406.1	13724.3	-1.12791	28	1.42899	0.268932	0.260448	0.0837018	0.268932	0.770221	1	0.803187
sp|P46933|APBB1_RAT	P46933	35672	13168	42506	45485	42388	48712	44941	44436	4	4	34207.8	45119.2	14615.7	2637.31	0.39942	12787.4	14871.6	13635.8	13822.5	1.12395	28	1.02757	0.270578	0.259578	0.0832832	0.270578	0.771441	1	0.803187
sp|Q5FWU3|ATG9A_RAT	Q5FWU3	247000	349000	318000	464000	310000	330000	204000	363000	4	4	344500	301750	90386.2	68733.2	-0.19115	42813.3	41262.5	57634.8	49716.2	-1.1233	28	1.34392	0.270848	0.259436	0.0832149	0.270848	0.771641	1	0.803187
sp|Q71UF4|RBBP7_RAT	Q71UF4	46272	69478	53721	18437	44057	44845	27707	22369	4	4	46977	34744.5	21344.8	11422.5	-0.43517	13716.6	14803.9	16090.3	14690.3	-1.12288	28	1.19968	0.271023	0.259344	0.0831707	0.271023	0.77177	1	0.803187
sp|B0BNA5|COTL1_RAT	B0BNA5	153000	81108	195000	163000	154000	213000	193000	144000	4	4	148027	176000	48074.7	32485.9	0.249715	22241.2	39697.3	30319.3	39710.2	1.11978	28	1.7154	0.272321	0.258665	0.0828443	0.272321	0.772725	1	0.803187
sp|P62083|RS7_RAT	P62083	160000	206000	176000	138000	312000	192000	156000	150000	4	4	170000	202500	28612.4	75319.3	0.252387	26861	39848.5	28175.7	50761.2	1.1196	28	3.24575	0.272398	0.258625	0.0828249	0.272398	0.772781	1	0.803187
sp|Q5PPJ9|SHLB2_RAT	Q5PPJ9	33594	35507	38097	41220	42880	45791	53593	48856	4	4	37104.5	47780	3306.46	4579.48	0.364813	13970.2	14874.6	13024.1	13933.4	1.11945	28	1.1445	0.272458	0.258593	0.0828099	0.272458	0.772825	1	0.803187
sp|P41565|IDH3G_RAT	P41565	207000	207000	191000	221000	217000	229000	229000	245000	4	4	206500	230000	12261	11489.1	0.155492	29393.7	33537.5	27798.8	31501.9	1.11868	28	1.28416	0.272781	0.258425	0.0827291	0.272781	0.773062	1	0.803187
sp|Q9WU70-3|STXB5_RAT	Q9WU70	69344	32571	28482	55031	53414	2650.6	67861	5618.1	4	4	46357	32385.9	19263.2	33173.1	-0.51742	13340.8	13721.7	15233.7	19929.8	-1.11389	28	1.71158	0.274796	0.257381	0.0822276	0.274796	0.774536	1	0.804503
sp|P85968|6PGD_RAT	P85968	135000	124000	100000	114000	103000	113000	93917	94332	4	4	118250	101062	14885.7	8992.88	-0.226596	22743.6	22801.1	22155.3	21516.2	-1.11306	28	1.06029	0.275147	0.2572	0.0821409	0.275147	0.774791	1	0.804503
sp|O35077|GPDA_RAT	O35077	54261	44868	50983	48208	40385	41458	50669	22759	4	4	49580	38817.8	3998.56	11658.5	-0.353042	13609.6	14607.2	12735.3	14560.7	-1.1127	28	1.30721	0.275297	0.257122	0.0821037	0.275297	0.774901	1	0.804503
sp|Q5XIA1|NCLN_RAT	Q5XIA1	34793	33375	1260.4	6601.5	14072	49336	5295.3	50542	4	4	19007.5	29811.3	17554.4	23521.2	0.649294	8552	12448.1	11345.6	15854.7	1.10832	28	1.95281	0.277155	0.256171	0.0816474	0.277155	0.776248	1	0.804764
sp|P33671|SDC3_RAT	P33671	369000	338000	359000	361000	365000	372000	411000	396000	4	4	356750	386000	13225.6	21307.3	0.113687	40562.3	38296.9	38049.2	36802.4	1.10512	28	1.0689	0.278513	0.25548	0.0813167	0.278513	0.777228	1	0.804764
sp|Q5FVH2|PLD3_RAT	Q5FVH2	1240000	2430000	2210000	1850000	1680000	1460000	1610000	2110000	4	4	1932500	1715000	519896	278867	-0.17226	248708	178614	333075	209785	-1.10508	28	2.52078	0.278529	0.255473	0.0813129	0.278529	0.777239	1	0.804764
sp|P61314|RL15_RAT	P61314	8834.9	20134	20763	15615	22677	23627	26464	18877	4	4	16336.7	22911.2	5501.8	3133.92	0.487937	7393.36	10044.3	7303.38	9411.65	1.10376	28	1.66067	0.279093	0.255187	0.0811762	0.279093	0.777645	1	0.804764
sp|Q63372-13|NRX1A_RAT	Q63372	47968	49474	47424	42070	6202.2	46427	48561	40060	4	4	46734	35312.6	3227.97	19740	-0.404292	13336.5	14915	12437.3	16558.3	-1.10304	28	1.77247	0.2794	0.255032	0.0811021	0.2794	0.777865	1	0.804764
sp|P54290|CA2D1_RAT	P54290	497000	505000	400000	536000	456000	450000	414000	467000	4	4	484500	446750	58790.6	22940.1	-0.117029	49513.5	45538.7	53310.5	43477.4	-1.09752	28	1.50348	0.281765	0.253845	0.0805342	0.281765	0.779556	1	0.804764
sp|Q4V8F9|HSDL2_RAT	Q4V8F9	39624	45490	44874	40598	43740	27494	27336	32424	4	4	42646.5	32748.5	2965.31	7698.99	-0.380999	12955.5	14022	12072.8	13462.2	-1.09475	28	1.24342	0.282954	0.253253	0.0802511	0.282954	0.780402	1	0.804764
sp|Q5HZY2|SAR1B_RAT	Q5HZY2	161000	21094	185000	157000	165000	155000	154000	165000	4	4	131024	159750	74322.1	6075.91	0.28599	22402.1	36432.8	40172.5	33847.3	1.0937	28	1.40867	0.283405	0.253029	0.0801444	0.283405	0.780721	1	0.804764
sp|P28042|SSBP_RAT	P28042	156000	102000	136000	125000	124000	11834	141000	149000	4	4	129750	106458	22514.8	63938.5	-0.285443	22458.6	21639.4	23258.5	35740.7	-1.09242	28	2.36136	0.28396	0.252755	0.0800131	0.28396	0.781114	1	0.804764
sp|Q64654|CP51A_RAT	Q64654	181000	305000	328000	259000	171000	268000	307000	181000	4	4	268250	231750	64855.6	66439.8	-0.211009	44061.4	33384.6	50649.8	43603	-1.09228	28	1.34934	0.284021	0.252725	0.0799989	0.284021	0.781157	1	0.804764
sp|P38718|BR44_RAT	P38718	333000	390000	347000	333000	403000	382000	372000	366000	4	4	350750	380750	26986.1	16235.2	0.118401	40401.5	40500.8	39435.4	38242.2	1.09224	28	1.06338	0.284035	0.252718	0.0799954	0.284035	0.781167	1	0.804764
sp|Q9Z336|DYLT1_RAT	Q9Z336	79902	101000	95718	100000	75157	42673	94257	102000	4	4	94155	78521.8	9774.27	26427.8	-0.261945	21143.1	17668	20090.8	20426.1	-1.0913	28	1.03366	0.284444	0.252516	0.0798991	0.284444	0.781456	1	0.804764
sp|Q03348|PTPRA_RAT	Q03348	102000	106000	120000	117000	69306	117000	117000	69962	4	4	111250	93317	8616.84	27348.1	-0.253594	25235.4	20516.2	23701.5	22826.6	-1.08995	28	1.07813	0.285027	0.252229	0.0797621	0.285027	0.781868	1	0.804764
sp|Q9JMI1|AACS_RAT	Q9JMI1	32424	43061	47834	44106	38425	47516	18609	22072	4	4	41856.2	31655.5	6613.46	13655.7	-0.402987	13172.7	13365.5	12573.9	13895.2	-1.08867	28	1.22121	0.285581	0.251957	0.0796324	0.285581	0.782257	1	0.804764
sp|Q9Z2I7|SVOP_RAT	Q9Z2I7	55965	56399	56907	56284	78439	52622	63898	75619	4	4	56388.8	67644.5	391.248	11829.7	0.262565	13701.8	16625.7	12686.7	16337.5	1.08831	28	1.65835	0.28574	0.251879	0.0795952	0.28574	0.782369	1	0.804764
sp|Q9Z2Q1-2|SC31A_RAT	Q9Z2Q1	41726	50768	55169	33674	53331	53787	57740	58589	4	4	45334.2	55861.8	9578.25	2687.94	0.301259	13241.6	15558.6	13036.5	14458.1	1.08154	28	1.22998	0.288684	0.250446	0.0789117	0.288684	0.78443	1	0.806867
sp|P10760|SAHH_RAT	P10760	171000	192000	199000	194000	15822	218000	208000	183000	4	4	189000	156206	12355.8	94739.5	-0.274941	29836.1	33546.6	28208.8	53739.6	-1.08066	28	3.62926	0.289068	0.25026	0.0788234	0.289068	0.784697	1	0.806867
sp|P84586|HNRPG_RAT	P84586	123000	126000	132000	131000	132000	119000	114000	80424	4	4	128000	111356	4242.64	21972.6	-0.200965	22533.9	21807.2	20954.5	22607	-1.07991	28	1.16393	0.289397	0.250102	0.0787478	0.289397	0.784926	1	0.806867
sp|Q6AY30|SCPDH_RAT	Q6AY30	44416	59533	59363	59113	66386	76329	68143	57151	4	4	55606.2	67002.2	7462.16	7868	0.268962	14292	16946.5	13675.3	16106.6	1.0787	28	1.38719	0.289925	0.249847	0.0786266	0.289925	0.785293	1	0.806867
sp|Q8VIJ5|NCOAT_RAT	Q8VIJ5	80565	190000	175000	185000	194000	203000	153000	189000	4	4	157641	184750	51761.2	21945	0.228929	22340	40796.3	31652.8	39112.3	1.07755	28	1.52687	0.290432	0.249604	0.0785106	0.290432	0.785645	1	0.806867
sp|O54715|VAS1_RAT	O54715	118000	142000	128000	120000	143000	163000	154000	118000	4	4	127000	144500	10893.4	19467.9	0.186241	21475.9	25422.5	20512.3	25203	1.07708	28	1.50964	0.290638	0.249505	0.0784636	0.290638	0.785788	1	0.806867
sp|Q9JHL4|DBNL_RAT	Q9JHL4	22135	29353	28716	54917	52884	47535	45032	31876	4	4	33780.2	44331.8	14464	8926.33	0.39216	12971.3	14530.2	13749.5	14072.7	1.0726	28	1.04756	0.292608	0.248565	0.0780165	0.292608	0.787147	1	0.810085
sp|B2RYG6|OTUB1_RAT	B2RYG6	190000	119000	187000	180000	121000	159000	169000	144000	4	4	169000	148250	33595.6	20870.6	-0.188991	25109.1	27084.5	27968.8	26872.2	-1.06997	28	1.08329	0.293771	0.248014	0.0777545	0.293771	0.787946	1	0.810085
sp|Q99068|AMRP_RAT	Q99068	94069	99823	86353	97549	63766	88462	90376	79113	4	4	94448.5	80429.2	5892.92	12149.9	-0.231808	20979.8	17770.3	19614.2	17386.9	-1.06972	28	1.27261	0.293881	0.247962	0.0777296	0.293881	0.788022	1	0.810085
sp|Q9R0C9|SGMR1_RAT	Q9R0C9	31517	31499	71099	31891	31719	52125	84925	47227	4	4	41501.5	53999	19732.5	22377	0.379769	13005.5	15723.1	15113.5	17866.1	1.06811	28	1.39744	0.294595	0.247626	0.0775698	0.294595	0.78851	1	0.810135
sp|P32232-3|CBS_RAT	P32232	21374	19332	25151	18601	13197	21152	13191	13924	4	4	21114.5	15366	2935.74	3872.65	-0.458492	8893.3	7190.98	8344.99	6894.69	-1.0621	28	1.46495	0.297265	0.246376	0.0769761	0.297265	0.790329	1	0.8137
sp|P47858|K6PF_RAT	P47858	339000	371000	393000	373000	394000	446000	401000	356000	4	4	369000	399250	22330.8	36908.7	0.113672	41334.8	40356.8	39640.2	41084.2	1.05973	28	1.07418	0.298323	0.245884	0.0767431	0.298323	0.791045	1	0.8137
sp|P63079|GBRB3_RAT	P63079	307000	335000	344000	357000	341000	363000	387000	375000	4	4	335750	366500	21187.7	19621.4	0.126426	44283.7	42033.4	42155.6	39961.3	1.05877	28	1.11284	0.298752	0.245686	0.076649	0.298752	0.791335	1	0.8137
sp|P56574|IDHP_RAT	P56574	652000	628000	721000	593000	645000	582000	594000	577000	4	4	648500	599500	54064.8	31160.9	-0.113347	66678.9	67670	66612.9	64289.4	-1.05858	28	1.07359	0.298837	0.245647	0.0766304	0.298837	0.791392	1	0.8137
sp|P85515|ACTZ_RAT	P85515	369000	333000	386000	414000	374000	464000	403000	383000	4	4	375500	406000	33867.4	40521.6	0.112667	40732.2	39295.3	40839.7	40931.5	1.05498	28	1.0045	0.300453	0.244903	0.0762775	0.300453	0.79248	1	0.8137
sp|P32551|QCR2_RAT	P32551	1580000	1620000	1550000	1650000	1710000	1770000	1730000	1680000	4	4	1600000	1722500	43969.7	37749.2	0.106432	170500	182071	159159	169468	1.05382	28	1.13374	0.300977	0.244663	0.0761638	0.300977	0.792832	1	0.8137
sp|Q1HCL7|CE033_RAT	Q1HCL7	76643	56353	54958	58126	62867	55892	22207	57686	4	4	61520	49663	10165	18541.4	-0.308884	15779.4	15182.2	15348	16469.3	-1.05338	28	1.15145	0.301171	0.244574	0.0761218	0.301171	0.792962	1	0.8137
sp|Q68FR9|EF1D_RAT	Q68FR9	135000	204000	135000	155000	137000	127000	128000	163000	4	4	157250	138750	32561.5	16780.4	-0.180572	22454.2	24703.2	25678	24153.9	-1.04956	28	1.13019	0.302897	0.243788	0.0757492	0.302897	0.794115	1	0.8137
sp|Q01728-3|NAC1_RAT	Q01728	267000	330000	283000	278000	252000	253000	262000	269000	4	4	289500	259000	27814.9	8041.56	-0.160611	48660.7	37435.1	46854.9	34857.5	-1.04454	28	1.80683	0.30517	0.242761	0.0752632	0.30517	0.795625	1	0.8137
sp|P12368|KAP2_RAT	P12368	111000	64338	70334	135000	145000	64047	35413	58707	4	4	95168	75791.8	33687.1	47784.4	-0.328436	21221.4	17544.3	25083.6	27443	-1.04231	28	1.19697	0.306184	0.242306	0.0750482	0.306184	0.796295	1	0.8137
sp|P18422|PSA3_RAT	P18422	84493	71690	86663	84895	101000	86392	103000	91732	4	4	81935.2	95531	6894.9	7824.1	0.221485	16482.5	22255.2	15590	20920.3	1.04221	28	1.8007	0.306232	0.242285	0.0750379	0.306232	0.796327	1	0.8137
sp|B0K020|CISD1_RAT	B0K020	734000	867000	794000	817000	789000	664000	748000	796000	4	4	803000	749250	55178.5	60648.6	-0.0999528	77527.7	68759.9	76186.1	69575.2	-1.04192	28	1.19907	0.306361	0.242227	0.0750106	0.306361	0.796412	1	0.8137
sp|P62839|UB2D2_RAT	P62839	99998	160000	138000	141000	24130	144000	132000	152000	4	4	134750	113032	25132.2	59835.5	-0.253542	23038.4	21233.5	24295.9	33965.5	-1.04007	28	1.95439	0.307205	0.24185	0.0748325	0.307205	0.796968	1	0.8137
sp|P62483|KCAB2_RAT	P62483	17755	23487	21263	6530.9	9133.6	7475.9	14422	17183	4	4	17259	12053.6	7531.23	4524.08	-0.51788	7621.85	6314.51	7870.7	6209.89	-1.03842	28	1.60642	0.307958	0.241515	0.0746742	0.307958	0.797463	1	0.8137
sp|Q5U2V8|TM111_RAT	Q5U2V8	112000	98912	116000	115000	53733	82306	131000	105000	4	4	110478	93009.8	7895.78	32884.9	-0.248305	24923.8	20360.3	23362.6	24229.2	-1.03798	28	1.07556	0.308159	0.241426	0.0746321	0.308159	0.797595	1	0.8137
sp|Q6AXT5|RAB21_RAT	Q6AXT5	230000	233000	205000	228000	211000	131000	222000	218000	4	4	224000	195500	12832.3	43239.6	-0.19633	38143.6	39513.7	35810.2	41700.4	-1.037	28	1.35602	0.30861	0.241226	0.0745377	0.30861	0.79789	1	0.8137
sp|Q5XIN6|LETM1_RAT	Q5XIN6	500000	451000	405000	402000	426000	393000	419000	396000	4	4	439500	408500	46148.3	16462.1	-0.105527	44970	39380.4	46794.9	37247.1	-1.03664	28	1.57838	0.308776	0.241153	0.0745029	0.308776	0.797999	1	0.8137
sp|P61983|1433G_RAT	P61983	1220000	1210000	1290000	1200000	1130000	1260000	1140000	1110000	4	4	1230000	1160000	40824.8	67823.3	-0.0845335	106478	92034.4	100375	90807.5	-1.03431	28	1.22182	0.309841	0.240683	0.0742809	0.309841	0.798695	1	0.8137
sp|Q5FVI4|CEND_RAT	Q5FVI4	1440000	1450000	1370000	1290000	1660000	1300000	1570000	1430000	4	4	1387500	1490000	74105.8	158114	0.102825	116706	156922	113364	162677	1.03389	28	2.05922	0.310036	0.240597	0.0742403	0.310036	0.798822	1	0.8137
sp|P16086|SPTA2_RAT	P16086	1050000	879000	840000	957000	984000	903000	805000	777000	4	4	931500	867250	92773.9	94743.1	-0.103108	88117	76796.1	92194	83538.1	-1.03286	28	1.21797	0.310509	0.240389	0.074142	0.310509	0.799131	1	0.8137
sp|P03889|NU1M_RAT	P03889	57706	92843	101000	95760	87595	81869	111000	132000	4	4	86827.2	103116	19705.3	23012.9	0.248048	20324.7	22765.3	20911.4	23615.8	1.03278	28	1.27538	0.310546	0.240372	0.0741344	0.310546	0.799154	1	0.8137
sp|P24051|RS27L_RAT	P24051	67265	59749	24042	76378	79057	22873	61771	9867.8	4	4	56858.5	43392.2	22909.9	32427.8	-0.38994	14176	14575.3	16873.7	20184.8	-1.02372	28	1.43096	0.314733	0.23855	0.0732745	0.314733	0.801864	1	0.819371
sp|Q6Q0N3|NT5D2_RAT	Q6Q0N3	12699	49547	8588	26010	29307	14255	43935	49843	4	4	24211	34335	18454.9	15928.4	0.504017	10086.3	14414.1	12656.3	15246.4	1.02185	28	1.45118	0.315599	0.238177	0.0730987	0.315599	0.80242	1	0.819371
sp|P18418|CALR_RAT	P18418	898000	901000	836000	814000	753000	875000	851000	748000	4	4	862250	806750	43957.4	65718.5	-0.0959846	86360.6	69105.9	82503.1	70844.1	-1.02073	28	1.35623	0.316121	0.237952	0.072993	0.316121	0.802755	1	0.819371
sp|P97538|RASM_RAT	P97538	43620	57661	70305	76815	49571	60555	93608	95563	4	4	62100.2	74824.2	14663.7	23268.5	0.268907	15642.7	17075.7	15994.2	19129.6	1.02057	28	1.4305	0.316195	0.237921	0.072978	0.316195	0.802802	1	0.819371
sp|P07936|NEUM_RAT	P07936	3720000	3630000	3240000	3780000	3650000	3660000	3140000	2340000	4	4	3592500	3197500	242951	621094	-0.168044	605603	472261	571847	523289	-1.01917	28	1.1942	0.316847	0.237641	0.0728465	0.316847	0.803219	1	0.819371
sp|P11505-4|AT2B1_RAT	P11505	551000	598000	511000	557000	499000	507000	512000	547000	4	4	554250	516250	35603.1	21187.7	-0.102467	53562.8	56689.7	52256.5	53393	-1.01727	28	1.04397	0.317736	0.237262	0.0726679	0.317736	0.803786	1	0.819371
sp|P35427|RL13A_RAT	P35427	129000	109000	123000	123000	132000	136000	155000	125000	4	4	121000	137000	8485.28	12832.3	0.179169	22644.4	24357.6	21329.4	23320	1.01255	28	1.19536	0.319944	0.236326	0.072227	0.319944	0.805189	1	0.819371
sp|Q505J8|SYFA_RAT	Q505J8	2232.8	17325	24022	11372	24305	19919	19854	13129	4	4	13738	19301.8	9248.33	4612.35	0.490565	6816.43	8242.31	7625.89	7923.97	1.01184	28	1.0797	0.320281	0.236184	0.0721601	0.320281	0.805402	1	0.819371
sp|Q5PPN7|CCD51_RAT	Q5PPN7	35456	41382	48250	47493	39433	20533	28145	46162	4	4	43145.2	33568.2	5977.6	11435.7	-0.362104	13013.6	14417.8	12361.9	14359.7	-1.01088	28	1.34933	0.320728	0.235995	0.0720715	0.320728	0.805684	1	0.819371
sp|P04961|PCNA_RAT	P04961	12153	15380	31399	36659	28232	35809	39235	26104	4	4	23897.8	32345	11966.8	6200.49	0.436668	9608.49	13727.3	10479.5	13029.1	1.0104	28	1.54577	0.320955	0.2359	0.0720266	0.320955	0.805828	1	0.819371
sp|O35964|SH3G1_RAT	O35964	110000	99665	65646	98780	90707	78844	82988	66867	4	4	93522.8	79851.5	19269.8	9954.76	-0.227998	21068.1	17125.4	21448.2	16511.2	-1.01016	28	1.68743	0.321067	0.235853	0.0720045	0.321067	0.805898	1	0.819371
sp|Q9WU82|CTNB1_RAT	Q9WU82	612000	565000	589000	605000	568000	511000	543000	577000	4	4	592750	549750	20854.7	29567.7	-0.108648	63585	63939.5	59654.6	60758.2	-1.01	28	1.03734	0.321143	0.235821	0.0719894	0.321143	0.805946	1	0.819371
sp|P11960|ODBA_RAT	P11960	61913	75371	81646	66012	75773	63600	112000	85127	4	4	71235.5	84125	8938.21	20567.4	0.239938	15929.2	19639.7	15317	20524.7	1.0066	28	1.79558	0.322748	0.235149	0.0716733	0.322748	0.806957	1	0.821092
sp|P31000|VIME_RAT	P31000	62176	55004	32451	57359	61034	50301	28890	24743	4	4	51747.5	41242	13206.1	17306.8	-0.327375	13824.8	14164.6	14184.2	15367.4	-1.00469	28	1.17378	0.32365	0.234773	0.0714968	0.32365	0.807522	1	0.821092
sp|O08701|ARGI2_RAT	O08701	146000	161000	113000	169000	104000	184000	192000	206000	4	4	147250	171500	24743.7	45909.3	0.219941	21747.4	39610.7	23164.2	42385.2	1.0041	28	3.34807	0.32393	0.234657	0.0714421	0.32393	0.807697	1	0.821092
sp|Q6XVN8|MLP3A_RAT	Q6XVN8	789000	796000	728000	685000	721000	751000	632000	696000	4	4	749500	700000	52741.5	50603	-0.0985736	73045.9	69143.3	71899.5	68165.6	-0.999232	28	1.11255	0.32624	0.233702	0.0709935	0.32624	0.809138	1	0.825154
sp|P19643|AOFB_RAT	P19643	68697	78909	84534	93583	99419	98040	86002	93233	4	4	81430.8	94173.5	10421.4	6058.69	0.209747	16407.3	21496.5	15937.9	20098.6	0.993552	28	1.59026	0.32895	0.232593	0.0704731	0.32895	0.810816	1	0.829554
sp|P04218|OX2G_RAT	P04218	709000	657000	626000	623000	585000	626000	621000	604000	4	4	653750	609000	39911.4	18565.2	-0.102297	67665	66832.4	65313.2	62468.8	-0.990286	28	1.09314	0.330515	0.231958	0.0701752	0.330515	0.811778	1	0.829554
sp|Q9JJP9|UBQL1_RAT	Q9JJP9	28067	36172	30886	36812	41748	49378	35899	40536	4	4	32984.2	41890.2	4218.82	5592.13	0.344837	12714.7	14276.2	11932.5	13468.3	0.989892	28	1.274	0.330705	0.231882	0.0701394	0.330705	0.811895	1	0.829554
sp|O08618|KPRB_RAT	O08618	102000	103000	49121	108000	99266	101000	108000	116000	4	4	90530.2	106066	27730.7	7622.97	0.228497	21321.1	22107.9	23546.4	20769.9	0.98964	28	1.28523	0.330825	0.231833	0.0701165	0.330825	0.811969	1	0.829554
sp|Q62733|LAP2_RAT	Q62733	24270	25071	33288	11224	19119	20455	23012	7173.9	4	4	23463.2	17440	9120.68	7032.05	-0.428005	9345.45	7277.66	9627.38	7482.94	-0.987951	28	1.65528	0.331638	0.231505	0.0699629	0.331638	0.812466	1	0.829806
sp|P04797|G3P_RAT	P04797	9140000	10600000	10800000	10700000	11500000	10900000	10700000	10200000	4	4	10310000	10825000	784262	537742	0.0703227	789666	654932	816267	655457	0.983895	28	1.55087	0.333593	0.230721	0.0695955	0.333593	0.813659	1	0.831578
sp|P97536|CAND1_RAT	P97536	533000	616000	593000	565000	624000	587000	606000	665000	4	4	576750	620500	35855	33291.6	0.105485	62850.9	68449.7	60509.4	65219	0.983524	28	1.16172	0.333772	0.23065	0.0695619	0.333772	0.813768	1	0.831578
sp|P31016|DLG4_RAT	P31016	310000	303000	324000	137000	291000	311000	295000	313000	4	4	268500	302500	88100.3	11120.6	0.172013	44182.2	41376.9	57761.7	38651.9	0.978404	28	2.23326	0.336253	0.229665	0.0691005	0.336253	0.815271	1	0.832268
sp|Q5I0D7|PEPD_RAT	Q5I0D7	109000	65403	91553	84193	94400	89960	145000	83464	4	4	87537.2	103206	18054.4	28222.3	0.237558	20619.2	22239.4	20839	24384.7	0.976973	28	1.36924	0.336949	0.22939	0.0689719	0.336949	0.81569	1	0.832268
sp|Q561S0|NDUAA_RAT	Q561S0	597000	582000	559000	515000	565000	552000	622000	687000	4	4	563250	606500	35761.9	61679.3	0.106732	59131.3	66302	57193.2	67699.1	0.976032	28	1.40113	0.337406	0.22921	0.0688876	0.337406	0.815966	1	0.832268
sp|P50554|GABT_RAT	P50554	180000	243000	214000	234000	223000	195000	155000	193000	4	4	217750	191500	27933	27922.5	-0.185328	36186	40989.7	35910.4	40090	-0.975444	28	1.24632	0.337692	0.229098	0.0688349	0.337692	0.816138	1	0.832268
sp|P62630|EF1A1_RAT	P62630	1190000	1440000	1500000	1310000	1100000	1470000	1470000	1030000	4	4	1360000	1267500	138323	235567	-0.101621	115211	100573	124408	143391	-0.974515	28	1.32846	0.338145	0.22892	0.0687517	0.338145	0.81641	1	0.832268
sp|Q01066|PDE1B_RAT	Q01066	469000	925000	839000	778000	659000	570000	643000	860000	4	4	752750	683000	198545	124196	-0.140285	73224.3	69658.9	114206	86397	-0.974133	28	1.74735	0.338332	0.228847	0.0687175	0.338332	0.816522	1	0.832268
sp|P21396|AOFA_RAT	P21396	949000	984000	929000	937000	1000000	982000	1000000	1030000	4	4	949750	1003000	24267.6	19899.7	0.0787019	88428.7	77966.3	82636.2	72768.2	0.967225	28	1.28961	0.341712	0.227531	0.0681019	0.341712	0.818541	1	0.836714
sp|Q75Q41|TOM22_RAT	Q75Q41	469000	415000	147000	196000	436000	305000	355000	320000	4	4	306750	354000	158985	58543.4	0.206686	47389	41563.4	85681	47065.4	0.966684	28	3.3141	0.341978	0.227428	0.0680539	0.341978	0.818699	1	0.836714
sp|Q6PDW6|RM17_RAT	Q6PDW6	18549	69152	61805	53491	38676	14638	33213	70478	4	4	50749.2	39251.2	22399.9	23221.5	-0.370648	14107.6	14261.7	16676.7	17026.2	-0.964888	28	1.04236	0.342861	0.227087	0.0678946	0.342861	0.819222	1	0.836714
sp|P10687|PLCB1_RAT	P10687	112000	117000	90424	102000	122000	127000	138000	95003	4	4	105356	120501	11746.7	18265.1	0.19377	23528.5	21926.7	22451.6	21990.6	0.963803	28	1.04237	0.343395	0.226882	0.0677985	0.343395	0.819539	1	0.836714
sp|Q5M7U6|ARP2_RAT	Q5M7U6	501000	548000	510000	509000	608000	626000	526000	473000	4	4	517000	558250	21055.5	71583.9	0.110747	53426.1	66479.3	50414.1	69901.3	0.957248	28	1.9225	0.346635	0.225645	0.0672207	0.346635	0.821446	1	0.836714
sp|P86173|ACL6B_RAT	P86173	17558	18461	15351	23803	14148	18007	16372	6770.4	4	4	18793.2	13824.4	3586.22	4961.45	-0.443003	8330.69	6880.1	7889.35	6771.15	-0.955866	28	1.35756	0.347321	0.225385	0.0670993	0.347321	0.821848	1	0.836714
sp|P70483|STRN_RAT	P70483	171000	199000	181000	197000	208000	234000	194000	200000	4	4	187000	209000	13366.6	17625.7	0.160465	29972.2	38130.9	28430.4	36232.9	0.955368	28	1.62421	0.347568	0.225292	0.0670557	0.347568	0.821992	1	0.836714
sp|P32736|OPCM_RAT	P32736	188000	165000	137000	156000	154000	164000	142000	119000	4	4	161500	144750	21173.9	19380	-0.157971	24262.9	25405.7	24508.4	25173.9	-0.953497	28	1.05504	0.348498	0.224941	0.0668918	0.348498	0.822535	1	0.836714
sp|P0C5H9|MANF_RAT	P0C5H9	106000	122000	128000	114000	55712	115000	119000	116000	4	4	117500	101428	9574.27	30524.7	-0.212205	23624.9	22626.4	22316.9	25268.1	-0.953478	28	1.28197	0.348508	0.224937	0.0668901	0.348508	0.822541	1	0.836714
sp|P63159|HMGB1_RAT	P63159	28998	39005	47089	39914	48320	38130	48250	58193	4	4	38751.5	48223.2	7439.99	8191.05	0.315477	14344.4	15015.3	13719.7	14409.3	0.952118	28	1.10306	0.349184	0.224682	0.0667712	0.349184	0.822935	1	0.836714
sp|P11506-8|AT2B2_RAT	P11506	753000	724000	591000	730000	736000	757000	764000	729000	4	4	699500	746500	73405.3	16663.3	0.0938182	72552.6	68733.2	75276.5	64100.4	0.950737	28	1.37911	0.349873	0.224424	0.0666507	0.349873	0.823335	1	0.836714
sp|Q9WU49|CHSP1_RAT	Q9WU49	52599	42628	63100	45797	66600	67318	60972	48135	4	4	51031	60756.2	9057.68	8879.72	0.251659	14069.1	15845.2	13683.6	15234.8	0.949833	28	1.23956	0.350324	0.224255	0.0665718	0.350324	0.823597	1	0.836714
sp|Q66HD0|ENPL_RAT	Q66HD0	1560000	1840000	1850000	1690000	1720000	1860000	1990000	1860000	4	4	1735000	1857500	137720	110265	0.0984265	186367	188216	183943	181576	0.947899	28	1.02624	0.351291	0.223894	0.0664034	0.351291	0.824157	1	0.836714
sp|Q4KM73|KCY_RAT	Q4KM73	61578	54749	92311	64566	65763	101000	81520	70705	4	4	68301	79747	16525.6	15622	0.223524	16059.7	17133.4	16720.9	17433.1	0.947681	28	1.087	0.3514	0.223854	0.0663845	0.3514	0.82422	1	0.836714
sp|Q6AYZ1|TBA1C_RAT	Q6AYZ1	4500000	6430000	1790000	1750000	6930000	1100000	1120000	1890000	4	4	3617500	2760000	2.27422e+06	2.80422e+06	-0.390325	612466	443817	1.19576e+06	1.36158e+06	-0.946411	28	1.29659	0.352035	0.223617	0.0662741	0.352035	0.824587	1	0.836714
sp|P97852|DHB4_RAT	P97852	405000	493000	560000	541000	489000	460000	474000	439000	4	4	499750	465500	69173.1	21268.1	-0.102425	49765	48250.1	56107.9	45742.9	-0.946245	28	1.50453	0.352119	0.223586	0.0662596	0.352119	0.824635	1	0.836714
sp|P63088-2|PP1G_RAT	P63088	149000	141000	148000	162000	141000	145000	133000	122000	4	4	150000	135250	8755.95	10144.8	-0.149334	22549.1	24121.9	21266.2	22820.9	-0.945704	28	1.15156	0.35239	0.223486	0.0662127	0.35239	0.824792	1	0.836714
sp|Q6PDV7|RL10_RAT	Q6PDV7	32537	26067	11576	1943.1	29651	16826	26169	26112	4	4	18030.8	24689.5	13850.3	5497.38	0.453436	7869.77	10715.5	9705.26	10241.8	0.943844	28	1.11362	0.353323	0.22314	0.0660515	0.353323	0.825329	1	0.836714
sp|P20417|PTN1_RAT	P20417	17667	17629	22297	41075	62013	28202	28678	16267	4	4	24667	33790	11156.1	19671.9	0.454014	10179.5	14329.8	10746.6	16091.4	0.942947	28	2.24205	0.353774	0.222973	0.0659738	0.353774	0.825588	1	0.836714
sp|P04644|RS17_RAT	P04644	29308	35676	6897.7	34462	34971	34261	40747	31092	4	4	26585.9	35267.8	13412.7	4023.29	0.407687	11422.4	14768.7	12263	13799.4	0.940563	28	1.26627	0.354973	0.222531	0.0657678	0.354973	0.826276	1	0.83736
sp|P0CC10|LRC4B_RAT	P0CC10	38063	44781	45599	44980	35342	40335	7925.1	52626	4	4	43355.8	34057	3545.65	18874.6	-0.348271	12694.1	14391.1	11866.5	15932.9	-0.936127	28	1.80278	0.357212	0.221712	0.0653859	0.357212	0.827554	1	0.83736
sp|P13638|AT1B2_RAT	P13638	360000	384000	173000	179000	326000	294000	313000	310000	4	4	274000	310750	113610	13149.8	0.181578	46452.9	42136.4	67937.2	39482.7	0.935388	28	2.96074	0.357586	0.221576	0.0653224	0.357586	0.827766	1	0.83736
sp|P49134|ITB1_RAT	P49134	50447	44752	37662	27321	22179	53124	27295	21232	4	4	40045.5	30957.5	9965.55	15015.7	-0.371351	13776.7	13177.3	13563.3	14041	-0.931045	28	1.07167	0.359789	0.220778	0.0649505	0.359789	0.829014	1	0.83736
sp|Q68FW4|STX18_RAT	Q68FW4	15062	9732.7	12241	12375	1558.5	13572	16274	39745	4	4	12352.7	17787.4	2176.98	15974.7	0.52603	6269.44	7475.9	5891.2	10128.6	0.927637	28	2.95591	0.361524	0.220153	0.0646599	0.361524	0.829992	1	0.83736
sp|Q62952-2|DPYL3_RAT	Q62952	6350000	6310000	6720000	6650000	5660000	6220000	6390000	6180000	4	4	6507500	6112500	207585	315106	-0.0903408	708127	557242	662603	536130	-0.926863	28	1.52745	0.361919	0.220012	0.064594	0.361919	0.830214	1	0.83736
sp|P61203|CSN2_RAT	P61203	225000	48837	289000	305000	319000	335000	41229	358000	4	4	216959	263307	117290	148915	0.279323	35615.7	37980.1	63523.1	77384.4	0.925872	28	1.48403	0.362425	0.219831	0.0645097	0.362425	0.830498	1	0.83736
sp|P04785|PDIA1_RAT	P04785	523000	562000	561000	576000	495000	482000	538000	563000	4	4	555500	519500	22723	37598.8	-0.0966632	56608.7	58158.9	53454.6	56587.8	-0.924935	28	1.12066	0.362903	0.21966	0.0644302	0.362903	0.830766	1	0.83736
sp|P55161|NCKP1_RAT	P55161	392000	342000	351000	277000	368000	351000	401000	354000	4	4	340500	368500	47599	22898.3	0.11401	43855.7	41020	46195.9	39428.7	0.922046	28	1.37272	0.364382	0.219134	0.0641852	0.364382	0.831593	1	0.83736
sp|P17078|RL35_RAT	P17078	133000	73412	137000	152000	151000	142000	147000	121000	4	4	123853	140250	34607.6	13351	0.179372	21679.1	25735.6	25680.5	24615.1	0.921896	28	1.08844	0.364459	0.219107	0.0641726	0.364459	0.831635	1	0.83736
sp|P49432|ODPB_RAT	P49432	428000	390000	402000	407000	390000	373000	380000	378000	4	4	406750	380250	15861.4	7135.59	-0.0971941	46685.6	40069.2	43841.7	37243.6	-0.921331	28	1.38571	0.364748	0.219004	0.0641248	0.364748	0.831797	1	0.83736
sp|Q8VHK2|CSKI1_RAT	Q8VHK2	129000	117000	106000	137000	156000	127000	144000	121000	4	4	122250	137000	13598.4	15979.2	0.164341	22329.5	24357.6	21610.2	23732.9	0.919074	28	1.2061	0.365907	0.218594	0.0639341	0.365907	0.832442	1	0.83736
sp|Q5U2U2|CRKL_RAT	Q5U2U2	16959	18534	7755.1	15796	14201	13862	8920.9	4889.4	4	4	14761	10468.3	4803.49	4433.54	-0.495762	7173.67	6314.79	7003.87	6196.13	-0.9181	28	1.27772	0.366408	0.218418	0.063852	0.366408	0.83272	1	0.83736
sp|P68182|KAPCB_RAT	P68182	282000	290000	202000	290000	218000	252000	287000	202000	4	4	266000	239750	42833	37774.6	-0.149895	43596.9	33340.4	44970.1	35476.1	-0.916569	28	1.60685	0.367196	0.218141	0.0637231	0.367196	0.833156	1	0.83736
sp|P29457|SERPH_RAT	P29457	232000	235000	270000	277000	231000	222000	244000	221000	4	4	253500	229500	23302.4	10661.5	-0.143492	43302.8	34107.8	41516.4	31961	-0.916137	28	1.68733	0.367418	0.218062	0.0636868	0.367418	0.833279	1	0.83736
sp|Q63584|TMEDA_RAT	Q63584	348000	263000	326000	280000	286000	283000	264000	274000	4	4	304250	276750	39483.1	9912.11	-0.136674	47494.3	39177.5	47618.5	36560.4	-0.916134	28	1.69641	0.36742	0.218062	0.0636865	0.36742	0.83328	1	0.83736
sp|Q05683|DCE2_RAT	Q05683	163000	141000	131000	123000	159000	169000	170000	134000	4	4	139500	158000	17310.9	16753.1	0.179659	22089	35688.6	21964.4	33939.1	0.915242	28	2.3876	0.36788	0.217901	0.0636115	0.36788	0.833535	1	0.83736
sp|Q63638|SPEG_RAT	Q63638	14083	923.4	35113	28405	20601	40615	10770	36466	4	4	19631.1	27113	15247.2	13895.8	0.465844	8563.68	11508.7	10614.9	12446.1	0.914774	28	1.37478	0.368121	0.217816	0.0635722	0.368121	0.833668	1	0.83736
sp|P35281|RAB10_RAT	P35281	479000	431000	435000	485000	495000	387000	462000	365000	4	4	457500	427250	28442.9	61353.5	-0.0986913	48090.1	40717.5	46428.8	47198.4	-0.913804	28	1.03343	0.368622	0.217641	0.0634908	0.368622	0.833944	1	0.83736
sp|P56571|ES1_RAT	P56571	361000	452000	432000	467000	450000	187000	441000	477000	4	4	428000	388750	46911.3	135367	-0.138768	44606.8	38836.5	46659.2	72245.6	-0.912759	28	2.39744	0.369162	0.217452	0.0634031	0.369162	0.834242	1	0.83736
sp|P42123|LDHB_RAT	P42123	992000	998000	838000	895000	855000	931000	972000	739000	4	4	930750	874250	77791.9	102370	-0.0903478	88743.2	77045.8	89705.5	85636.9	-0.91115	28	1.09728	0.369994	0.217163	0.0632684	0.369994	0.834699	1	0.83736
sp|Q7M0E3|DEST_RAT	Q7M0E3	666000	601000	598000	608000	574000	634000	591000	509000	4	4	618250	577000	32107.9	51890.9	-0.099619	65810.8	66172.6	62715.6	65804.8	-0.907552	28	1.10094	0.37186	0.216516	0.0629679	0.37186	0.835721	1	0.83736
sp|P10888|COX41_RAT	P10888	3830000	3190000	3370000	3160000	3530000	3570000	3830000	3940000	4	4	3387500	3717500	309233	199228	0.134112	583728	492897	559064	465560	0.90718	28	1.44202	0.372053	0.21645	0.0629369	0.372053	0.835827	1	0.83736
sp|P05369|FPPS_RAT	P05369	62384	59704	96697	82597	83840	76894	59067	35411	4	4	75345.5	63803	17522.6	21613.2	-0.239897	16656.3	16998.2	17424	18648.4	-0.904525	28	1.14549	0.373435	0.215974	0.062716	0.373435	0.83658	1	0.83736
sp|Q9Z1Y3|CADH2_RAT	Q9Z1Y3	246000	250000	271000	280000	227000	237000	239000	250000	4	4	261750	238250	16378.3	9429.56	-0.135713	44072	33651.5	41501.2	31459.5	-0.902504	28	1.74027	0.374488	0.215613	0.0625483	0.374488	0.837152	1	0.83736
sp|Q64428|ECHA_RAT	Q64428	433000	555000	519000	510000	566000	531000	556000	510000	4	4	504250	540750	51324.9	25237.2	0.100823	50613	65408.3	52537.6	61673	0.901046	28	1.378	0.375249	0.215353	0.0624274	0.375249	0.837565	1	0.83736
sp|Q641Z6|EHD1_RAT	Q641Z6	167000	145000	147000	142000	152000	122000	138000	132000	4	4	150250	136000	11354.1	12543.3	-0.143758	22615.5	24222.4	21587.5	23165.1	-0.900061	28	1.1515	0.375764	0.215178	0.0623459	0.375764	0.837844	1	0.83736
sp|Q6AYI5|SHOC2_RAT	Q6AYI5	32424	49600	49412	41180	58472	36286	67069	46350	4	4	43154	52044.2	8159.72	13513	0.270244	12746.7	15183.2	12390.9	15385.9	0.90005	28	1.54183	0.37577	0.215176	0.0623451	0.37577	0.837847	1	0.83736
sp|P54690|BCAT1_RAT	P54690	83220	93143	82157	61941	103000	93037	98304	72839	4	4	80115.2	91795	13087.3	13276.4	0.196339	16780	20586.8	16674.7	20026	0.896397	28	1.44236	0.377683	0.214527	0.0620435	0.377683	0.838879	1	0.83736
sp|P39069|KAD1_RAT	P39069	687000	748000	380000	760000	666000	337000	677000	641000	4	4	643750	580250	178715	162865	-0.149826	66650.3	66367.3	103207	97258.9	-0.895544	28	1.12606	0.378131	0.214376	0.0619732	0.378131	0.83912	1	0.83736
sp|Q8K4K5|L2GL1_RAT	Q8K4K5	92277	89932	87559	91523	86128	77160	78068	74122	4	4	90322.8	78869.5	2085.72	5124.76	-0.195622	21264.5	17437.8	19710.7	16317.6	-0.895183	28	1.45912	0.378321	0.214312	0.0619435	0.378321	0.839221	1	0.83736
sp|P23965|D3D2_RAT	P23965	305000	347000	382000	331000	362000	335000	380000	394000	4	4	341250	367750	32211.5	25460.8	0.107896	43746.5	41956.7	43159	40593.1	0.894523	28	1.13042	0.378667	0.214195	0.0618892	0.378667	0.839408	1	0.83736
sp|Q07266-2|DREB_RAT	Q07266	13359	10372	26177	23062	5911.9	20004	13275	14786	4	4	18242.5	13494.2	7571.38	5819.09	-0.434961	7968.39	6746.03	8167.54	6801.75	-0.893469	28	1.44192	0.379221	0.214008	0.0618026	0.379221	0.839705	1	0.83736
sp|P17256|KIME_RAT	P17256	84987	88959	78624	148000	78003	81374	93984	91187	4	4	100142	86137	32187.7	7657.81	-0.217349	22526.4	19253.4	25631.2	18174.3	-0.891482	28	1.98895	0.380268	0.213657	0.0616396	0.380268	0.840264	1	0.83736
sp|O08873|MADD_RAT	O08873	36176	12490	35949	42943	45441	39875	41604	33927	4	4	31889.5	40211.8	13333.8	4792.18	0.334536	12592.9	14107.4	13191.9	13248	0.890279	28	1.00853	0.380902	0.213445	0.0615411	0.380902	0.840603	1	0.83736
sp|B0BNE5|ESTD_RAT	B0BNE5	67831	24206	60494	73633	59759	67358	60218	79363	4	4	56541	66674.5	22217	9146.51	0.237838	13689.3	16525.9	16321.6	15875	0.890127	28	1.05705	0.380983	0.213418	0.0615285	0.380983	0.840646	1	0.83736
sp|P37996|ARL3_RAT	P37996	372000	402000	400000	406000	378000	337000	383000	379000	4	4	395000	369250	15534.9	21608.3	-0.0972547	45966	40340.9	43159.6	38664.7	-0.888763	28	1.24602	0.381703	0.213178	0.061417	0.381703	0.841029	1	0.83736
sp|P08081|CLCA_RAT	P08081	13927	9705.8	3987	14726	13919	14468	17607	12428	4	4	10586.5	14605.5	4920.14	2178.74	0.464293	6231.64	7026.17	6202.67	6582.69	0.888717	28	1.12629	0.381727	0.21317	0.0614133	0.381727	0.841042	1	0.83736
sp|Q7M767|UB2V2_RAT	Q7M767	69603	22413	114000	124000	94582	127000	52114	122000	4	4	82504	98924	46516.2	34306.4	0.261857	16261.3	22263.5	26273.9	26020.2	0.888097	28	1.01959	0.382055	0.21306	0.0613625	0.382055	0.841217	1	0.83736
sp|P68370|TBA1A_RAT	P68370	772000	877000	861000	860000	792000	485000	843000	999000	4	4	842500	779750	47641	215328	-0.111665	82140	66875.6	79180.1	117342	-0.886565	28	2.19621	0.382865	0.212791	0.0612375	0.382865	0.841647	1	0.837562
sp|Q5XIF3|NDUS4_RAT	Q5XIF3	88709	66506	74868	70008	68808	46658	93569	46610	4	4	75022.8	63911.2	9747.14	22364.9	-0.231258	17306.2	16974	16645.6	18818.6	-0.884531	28	1.27813	0.383942	0.212434	0.0610718	0.383942	0.842218	1	0.838262
sp|Q5XI32|CAPZB_RAT	Q5XI32	413000	400000	406000	417000	396000	399000	383000	358000	4	4	409000	384000	7527.73	18672.6	-0.0909945	46010.5	39245.6	42739.7	37348.4	-0.880918	28	1.30954	0.385862	0.211802	0.0607783	0.385862	0.84323	1	0.838262
sp|Q63149|CADH4_RAT	Q63149	52491	94665	84615	77665	60960	57761	61574	86180	4	4	77359	66618.8	17987.6	13147.5	-0.215641	17025.9	16731.6	17827	16643.2	-0.880765	28	1.14732	0.385943	0.211775	0.0607659	0.385943	0.843273	1	0.838262
sp|Q5FVM3|F134B_RAT	Q5FVM3	2423.7	7352.3	9928.3	4079.1	2190.9	3481.2	1802.2	2845.5	4	4	5945.85	2579.95	3353.02	739.149	-1.20454	5767.63	5654.65	5560.8	5246.36	-0.880544	28	1.12346	0.38606	0.211736	0.060748	0.38606	0.843335	1	0.838262
sp|Q66X93|SND1_RAT	Q66X93	49507	18211	56350	5917.5	31534	34356	47552	53802	4	4	32496.4	41811	24282.1	10613.5	0.363604	12382.1	14145.2	16055	13987.2	0.874888	28	1.31752	0.389078	0.210751	0.0602909	0.389078	0.844916	1	0.843001
sp|Q5M7A7|CNRP1_RAT	Q5M7A7	392000	486000	480000	492000	497000	519000	499000	459000	4	4	462500	493500	47254.6	25053.3	0.0935967	48579.1	53196.3	50012.9	50597.3	0.871479	28	1.0235	0.390904	0.21016	0.0600167	0.390904	0.845866	1	0.843001
sp|Q71UE8|NEDD8_RAT	Q71UE8	179000	180000	163000	169000	179000	197000	198000	197000	4	4	172750	192750	8180.26	9178.78	0.158045	27414.6	40912.3	25661.9	38115	0.870535	28	2.20604	0.391411	0.209996	0.0599409	0.391411	0.846129	1	0.843001
sp|P67779|PHB_RAT	P67779	2710000	2490000	2540000	1760000	2760000	2430000	2640000	2740000	4	4	2375000	2642500	420674	151079	0.153976	448472	436077	458603	409742	0.869942	28	1.25272	0.391729	0.209894	0.0598933	0.391729	0.846294	1	0.843001
sp|B5DF51|MMGT1_RAT	B5DF51	74873	77363	74879	86301	81961	87624	98603	87833	4	4	78354	89005.2	5426.17	6952.7	0.183884	17165.2	19670.7	16089.1	18493.7	0.869035	28	1.32125	0.392216	0.209737	0.0598207	0.392216	0.846546	1	0.843001
sp|P29419|ATP5I_RAT	P29419	963000	1090000	966000	888000	963000	863000	911000	966000	4	4	976750	925750	83679.4	48862.9	-0.0773667	89316.4	76172.7	91314.1	74060.8	-0.867551	28	1.52019	0.393015	0.209481	0.0597019	0.393015	0.846959	1	0.843001
sp|P11598|PDIA3_RAT	P11598	1840000	2200000	2210000	2220000	1820000	1870000	1940000	2270000	4	4	2117500	1975000	185180	202731	-0.100509	265148	193621	260016	202338	-0.865032	28	1.65137	0.394372	0.209047	0.0595007	0.394372	0.847659	1	0.843001
sp|P35435|ATPG_RAT	P35435	2150000	2290000	2330000	2250000	2350000	2270000	2590000	2700000	4	4	2255000	2477500	77244.2	201225	0.135758	342033	424585	318673	403975	0.864855	28	1.60701	0.394468	0.209017	0.0594865	0.394468	0.847708	1	0.843001
sp|P35571|GPDM_RAT	P35571	656000	604000	513000	529000	596000	484000	529000	539000	4	4	575500	537000	66735.8	46036.2	-0.0998938	60899.5	62997.8	64290.6	62096	-0.861468	28	1.07194	0.396298	0.208435	0.0592169	0.396298	0.848647	1	0.843001
sp|P68403-2|KPCB_RAT	P68403	114000	137000	35112	108000	132000	116000	113000	94202	4	4	98528	113800	44086.2	15500.6	0.207901	21686.5	21299.4	28628.7	20984.3	0.860527	28	1.86129	0.396807	0.208274	0.0591422	0.396807	0.848908	1	0.843001
sp|Q5XIU9|PGRC2_RAT	Q5XIU9	228000	194000	200000	176000	173000	150000	204000	189000	4	4	199500	179000	21563.9	23108.4	-0.156429	29492.4	39208.1	29072.1	37843	-0.859163	28	1.69441	0.397547	0.20804	0.0590339	0.397547	0.849285	1	0.843001
sp|P85007|IR3IP_RAT	P85007	30177	27559	43014	29418	57276	46040	34726	24536	4	4	32542	40644.5	7067.43	14144.9	0.320757	12521.9	14015.2	12045.8	14534	0.858453	28	1.45579	0.397932	0.207919	0.0589776	0.397932	0.849482	1	0.843001
sp|P62836|RAP1A_RAT	P62836	114000	106000	107000	101000	106000	94607	90238	85735	4	4	107000	94145	5354.13	8693.81	-0.184654	23689.2	21439.8	22071.5	20253.3	-0.858266	28	1.1876	0.398033	0.207887	0.0589628	0.398033	0.849533	1	0.843001
sp|Q64566-2|AT2C1_RAT	Q64566	77204	65764	59139	79647	83883	83815	85107	67967	4	4	70438.5	80193	9662.61	8172.26	0.187112	16255.1	17302.9	15700	16460	0.857655	28	1.09916	0.398365	0.207783	0.0589144	0.398365	0.849702	1	0.843001
sp|Q6RJR6|RTN3_RAT	Q6RJR6	347000	415000	299000	253000	308000	345000	219000	322000	4	4	328500	298500	69270	55151.3	-0.138162	45583.9	41393.8	53002.5	46048.4	-0.854556	28	1.32484	0.40005	0.207254	0.0586694	0.40005	0.850558	1	0.844173
sp|P85970|ARPC2_RAT	P85970	147000	142000	151000	140000	154000	163000	170000	162000	4	4	145000	162250	4966.55	6551.08	0.162166	22218.2	37330.7	20698.2	34694.3	0.853974	28	2.80966	0.400367	0.207155	0.0586235	0.400367	0.850719	1	0.844173
sp|P61621|S61A1_RAT	P61621	39639	42744	7382.2	38914	39446	47905	36489	37480	4	4	32169.8	40330	16608.4	5197.37	0.326146	12496.8	14043.6	13891.3	13222.6	0.850984	28	1.1037	0.401997	0.206647	0.058388	0.401997	0.851543	1	0.846081
sp|Q5XI72|IF4H_RAT	Q5XI72	23872	26982	27531	5398.8	17052	30889	33344	27498	4	4	20946	27195.8	10489.2	7174.68	0.37671	8795.26	11655.6	9480.63	11290.5	0.847828	28	1.41826	0.403723	0.206112	0.0581402	0.403723	0.852411	1	0.847343
sp|Q4KM93|TM177_RAT	Q4KM93	47748	23842	27790	37134	38156	25752	14073	29286	4	4	34128.5	26816.8	10653.8	9970.17	-0.347843	12842.6	11378.5	12872.2	11501.1	-0.847161	28	1.25265	0.404088	0.205999	0.058088	0.404088	0.852594	1	0.847343
sp|Q62768-3|UN13A_RAT	Q62768	35850	21458	28920	40004	31496	40028	42797	42616	4	4	31558	39234.2	8138.9	5311.62	0.314108	12485.1	14319.9	12157.5	13483.8	0.84562	28	1.23008	0.404934	0.205739	0.0579673	0.404934	0.853018	1	0.847343
sp|P09117|ALDOC_RAT	P09117	1120000	946000	1010000	1040000	1040000	1010000	999000	856000	4	4	1029000	976250	72231.1	82017.8	-0.0759204	95066.7	78615.3	94151.9	82091.1	-0.844581	28	1.31543	0.405504	0.205564	0.0578861	0.405504	0.853303	1	0.847343
sp|O08838|AMPH_RAT	O08838	527000	525000	546000	620000	577000	640000	597000	547000	4	4	554500	590250	44680.3	39016	0.0901387	54010.5	67955.7	54112.7	65455.8	0.841896	28	1.46318	0.40698	0.205112	0.0576766	0.40698	0.854039	1	0.848906
sp|P47245|NRDC_RAT	P47245	49824	42992	64807	72583	76009	61258	69369	60282	4	4	57551.5	66729.5	13543.5	7406.84	0.213471	14532.3	16989.2	14843.3	16098.3	0.838287	28	1.17625	0.408969	0.204506	0.0573958	0.408969	0.855027	1	0.850841
sp|Q4KLF8|ARPC5_RAT	Q4KLF8	46250	63080	56428	58660	58130	75685	62839	62571	4	4	56104.5	64806.2	7127.51	7567.16	0.208016	13791.4	16926.1	13187.8	16057.3	0.837567	28	1.48252	0.409367	0.204385	0.0573399	0.409367	0.855223	1	0.850841
sp|O35567|PUR9_RAT	O35567	304000	291000	396000	417000	299000	397000	442000	381000	4	4	352000	379750	63733.8	59706.9	0.109475	40582.9	40032.9	47771.5	46234.2	0.834826	28	1.06761	0.410882	0.203927	0.0571276	0.410882	0.855972	1	0.85194
sp|P0C6S7|ANS1B_RAT	P0C6S7	117000	103000	56307	101000	92478	99409	51312	83004	4	4	94326.8	81550.8	26327	21251	-0.209969	21107.1	19186.4	23030.2	20305.2	-0.832224	28	1.28642	0.412325	0.203493	0.0569265	0.412325	0.856681	1	0.85194
sp|Q68FQ0|TCPE_RAT	Q68FQ0	63204	64200	64313	54570	53502	58526	49793	49988	4	4	61571.8	52952.2	4694.35	4088.05	-0.217577	15636.2	15704	14638.5	14661.7	-0.832062	28	1.00317	0.412414	0.203466	0.0569141	0.412414	0.856725	1	0.85194
sp|P53678|AP3M2_RAT	P53678	41180	55300	54749	76731	59336	75030	62001	67935	4	4	56990	66075.5	14691.7	6968.1	0.213407	14479.5	16791.8	15031.9	15877.3	0.831082	28	1.11563	0.412958	0.203303	0.0568385	0.412958	0.856992	1	0.85194
sp|Q5U300|UBA1_RAT	Q5U300	577000	429000	414000	523000	462000	456000	489000	412000	4	4	485750	454750	77637.5	31910	-0.0951404	49566.2	47867.8	58287.8	46713.9	-0.830019	28	1.55691	0.413549	0.203126	0.0567566	0.413549	0.857281	1	0.85194
sp|P24942|EAA1_RAT	P24942	1630000	1520000	1590000	1540000	1860000	1770000	1520000	1500000	4	4	1570000	1662500	49665.5	180069	0.0825898	146713	168228	137762	176652	0.825825	28	1.64429	0.415885	0.20243	0.0564343	0.415885	0.858421	1	0.854601
sp|P54921|SNAA_RAT	P54921	261000	218000	156000	343000	312000	149000	269000	123000	4	4	244500	213250	78547.2	91529.1	-0.197289	40670.3	37466.5	52343.5	54757.7	-0.825069	28	1.09437	0.416307	0.202305	0.0563764	0.416307	0.858626	1	0.854601
sp|P61765|STXB1_RAT	P61765	285000	326000	321000	311000	323000	348000	340000	327000	4	4	310750	334500	18264.3	11561.4	0.106252	45064.2	41642	42569.4	38922.7	0.823491	28	1.19616	0.417188	0.202044	0.0562555	0.417188	0.859054	1	0.854627
sp|P61107|RAB14_RAT	P61107	562000	601000	637000	646000	655000	661000	657000	624000	4	4	611500	649250	38301.4	17017.1	0.0864216	65901.8	71117.2	63537.1	66311.3	0.822103	28	1.08923	0.417964	0.201815	0.0561494	0.417964	0.859429	1	0.854627
sp|Q62784-2|INP4A_RAT	Q62784	148000	146000	128000	141000	163000	142000	154000	166000	4	4	140750	156250	8995.37	10781.9	0.150721	21463.7	33954.5	20303.1	31829.5	0.821114	28	2.45772	0.418518	0.201652	0.0560739	0.418518	0.859697	1	0.854627
sp|Q32Q06|AP1M1_RAT	Q32Q06	18003	37728	26299	22958	24093	17979	15180	24985	4	4	26247	20559.2	8378.49	4749.34	-0.352365	10960.6	9067.83	10863.5	8678.28	-0.818133	28	1.567	0.420189	0.201162	0.0558467	0.420189	0.860503	1	0.85654
sp|P53534|PYGB_RAT	P53534	627000	698000	742000	769000	742000	776000	736000	742000	4	4	709000	749000	62005.4	18220.9	0.0791801	74245.8	68607	74490.3	64075.3	0.814191	28	1.35151	0.422406	0.200515	0.0555473	0.422406	0.861566	1	0.859556
sp|B5DEN9|VPS28_RAT	B5DEN9	48467	44836	10247	52711	50537	38537	51513	50218	4	4	39065.2	47701.2	19479.8	6134.29	0.288141	14309	14902.3	16025.3	14086	0.809522	28	1.29431	0.425041	0.199753	0.0551942	0.425041	0.862822	1	0.862113
sp|P32851|STX1A_RAT	P32851	723000	464000	708000	280000	329000	757000	411000	438000	4	4	543750	483750	212158	187971	-0.168682	54934.5	52358.5	110598	99604.8	-0.806241	28	1.23291	0.426899	0.199219	0.0549471	0.426899	0.863703	1	0.862113
sp|P00507|AATM_RAT	P00507	4200000	4360000	4530000	4360000	4760000	4330000	4770000	4800000	4	4	4362500	4665000	134753	223979	0.0967219	624381	500830	581421	475129	0.805738	28	1.49747	0.427184	0.199138	0.0549092	0.427184	0.863838	1	0.862113
sp|Q5XII0|EPDR1_RAT	Q5XII0	53004	72698	79534	59280	86333	23978	80714	31468	4	4	66129	55623.2	12138.4	32442.4	-0.249595	15878.8	15588.2	15738.2	20828.3	-0.804862	28	1.75146	0.427681	0.198996	0.0548435	0.427681	0.864072	1	0.862113
sp|Q62867|GGH_RAT	Q62867	354000	62673	26574	563000	328000	277000	294000	317000	4	4	251562	304000	254156	22905.6	0.273159	42978.3	41824.5	124198	40147.5	0.803494	28	9.56998	0.428458	0.198774	0.0547407	0.428458	0.864439	1	0.862113
sp|P31044|PEBP1_RAT	P31044	1450000	1400000	1370000	1450000	1410000	1430000	1370000	1190000	4	4	1417500	1350000	39475.7	109545	-0.0703893	130632	111732	122315	115205	-0.803443	28	1.12725	0.428487	0.198766	0.0547369	0.428487	0.864452	1	0.862113
sp|Q6UPR8|ERMP1_RAT	Q6UPR8	67899	23786	91946	78143	71274	73138	80373	79072	4	4	65443.5	75964.2	29467.7	4437.77	0.215071	16208	17796.3	20279.2	16603.7	0.802825	28	1.49173	0.428838	0.198666	0.0546906	0.428838	0.864618	1	0.862113
sp|P13221|AATC_RAT	P13221	250000	268000	229000	295000	265000	305000	277000	286000	4	4	260500	283250	27982.1	16859.7	0.120793	44051.2	39832	42791.1	37694.1	0.797887	28	1.28872	0.431651	0.197869	0.0543213	0.431651	0.865936	1	0.866274
sp|Q9JHZ4|GRAP1_RAT	Q9JHZ4	18306	15517	25223	14145	23368	14721	33977	21489	4	4	18297.8	23388.8	4930.76	7976.01	0.354149	8064.16	10248.5	7807.08	10181.3	0.793606	28	1.70072	0.434099	0.197181	0.0540026	0.434099	0.867076	1	0.867361
sp|P62193|PRS4_RAT	P62193	52102	49544	54411	46854	46528	45031	54950	25059	4	4	50727.8	42892	3258.94	12665	-0.242067	14238.3	14487.9	13268.1	14638.5	-0.793223	28	1.21723	0.434318	0.19712	0.0539742	0.434318	0.867178	1	0.867361
sp|Q27W01|RBM8A_RAT	Q27W01	14101	64565	32638	63241	50045	32984	72289	56173	4	4	43636.2	52872.8	24601.2	16242.3	0.276997	12914.4	15831.2	16512	16472.8	0.792023	28	1.00476	0.435007	0.196927	0.0538851	0.435007	0.867497	1	0.867361
sp|P28648|CD63_RAT	P28648	53616	111000	88692	20854	76095	70547	76201	97007	4	4	68540.5	79962.5	39604.9	11665.8	0.222367	15979.8	17215.7	23558.3	16828.6	0.789042	28	1.9597	0.436718	0.196451	0.0536643	0.436718	0.868288	1	0.867361
sp|Q5FVQ8|NLRX1_RAT	Q5FVQ8	26405	35557	31286	24528	30129	29181	7899.7	25795	4	4	29444	23251.2	4972.07	10402	-0.34067	12264.9	10194	11586	10595.2	-0.78889	28	1.19578	0.436806	0.196427	0.0536531	0.436806	0.868328	1	0.867361
sp|Q63190|EMD_RAT	Q63190	27687	34890	29354	12250	41911	27101	15466	49173	4	4	26045.2	33412.8	9698.48	15083.4	0.359378	10890.7	14475.1	11037.2	15111.2	0.787431	28	1.87447	0.437645	0.196194	0.0535453	0.437645	0.868715	1	0.867361
sp|Q4V7D3|MACOI_RAT	Q4V7D3	8197.5	6494.6	14391	4579.7	7816.4	2171.9	5689.5	5616.9	4	4	8415.7	5323.68	4248.82	2335.75	-0.660661	5711.8	5818.45	5642.02	5494.28	-0.785252	28	1.0545	0.4389	0.195847	0.0533845	0.4389	0.869292	1	0.867361
sp|Q91Y81|SEPT2_RAT	Q91Y81	244000	221000	253000	250000	267000	275000	150000	185000	4	4	242000	219250	14491.4	61527.1	-0.14243	40251.7	36042.4	37864.8	43871.1	-0.785135	28	1.34241	0.438968	0.195829	0.0533759	0.438968	0.869323	1	0.867361
sp|O08679|MARK2_RAT	O08679	17370	36485	34869	28534	26110	20397	7830.6	37504	4	4	29314.5	22960.4	8670.81	12341.2	-0.352467	12104	10119.3	11903.3	10973.1	-0.784969	28	1.17672	0.439063	0.195802	0.0533637	0.439063	0.869366	1	0.867361
sp|P10536|RAB1B_RAT	P10536	443000	360000	327000	338000	380000	350000	343000	296000	4	4	367000	342250	52491.3	34759.9	-0.10073	41808.8	43727.4	45702.2	43564.2	-0.783984	28	1.10056	0.439631	0.195646	0.0532912	0.439631	0.869627	1	0.867361
sp|Q5RKI1|IF4A2_RAT	Q5RKI1	546000	464000	556000	549000	503000	510000	493000	493000	4	4	528750	499750	43369.5	8301.61	-0.0813792	55358.3	53962.2	55043.6	50106.9	-0.779208	28	1.20676	0.442394	0.194889	0.0529405	0.442394	0.870887	1	0.86989
sp|Q63750|RM23_RAT	Q63750	59454	75680	89351	64719	80359	79663	85159	80635	4	4	72301	81454	13224.4	2503.63	0.17197	15805.6	18677.3	15862.1	17330.6	0.779188	28	1.19373	0.442405	0.194886	0.052939	0.442405	0.870892	1	0.86989
sp|Q6AXT0|RM37_RAT	Q6AXT0	54319	38815	47374	7210.8	62881	47707	24351	47003	4	4	36929.7	45485.5	20802.6	15879.8	0.300625	13464.1	14726.8	15751.7	15489.8	0.774567	28	1.03411	0.445088	0.194157	0.0526012	0.445088	0.872107	1	0.87369
sp|O35796|C1QBP_RAT	O35796	590000	520000	570000	456000	584000	540000	600000	544000	4	4	534000	567000	59755.1	29642.3	0.086509	55517.6	65941.9	58369.8	62573.4	0.771286	28	1.14922	0.446998	0.193642	0.0523623	0.446998	0.872968	1	0.875813
sp|Q64560|TPP2_RAT	Q64560	80666	93163	126000	108000	94914	119000	118000	19178	4	4	101957	87773	19538.2	47064	-0.216115	23462	19587.6	23529.3	28346.2	-0.770059	28	1.45135	0.447713	0.19345	0.0522732	0.447713	0.873289	1	0.875813
sp|Q5RKH0|GLYR1_RAT	Q5RKH0	54487	64309	79372	93332	61498	69136	78957	45099	4	4	72875	63672.5	17050.9	14296.5	-0.194754	16291.2	16767.6	17023.2	16875.6	-0.767827	28	1.01757	0.449017	0.193101	0.0521112	0.449017	0.873873	1	0.875813
sp|P38983|RSSA_RAT	P38983	120000	97226	98758	111000	91716	110000	99689	78132	4	4	106746	94884.2	10773.5	13444.3	-0.169941	24024.9	21519.8	22794.9	20872.9	-0.76756	28	1.19265	0.449173	0.193059	0.0520919	0.449173	0.873943	1	0.875813
sp|P18757|CGL_RAT	P18757	32372	48647	22135	45209	38899	40006	25891	14615	4	4	37090.8	29852.8	12184.6	12011.2	-0.313196	13871	12441.6	14026.1	12790.4	-0.762606	28	1.20255	0.452075	0.192287	0.0517339	0.452075	0.875235	1	0.876247
sp|Q06486|KC1D_RAT	Q06486	184000	175000	183000	196000	218000	15544	212000	198000	4	4	184500	160886	8660.25	97256.4	-0.197582	27763.3	36341.4	26014.6	56204.2	-0.762568	28	4.66771	0.452098	0.192281	0.0517311	0.452098	0.875245	1	0.876247
sp|P09895|RL5_RAT	P09895	54296	74456	83058	82416	69952	38396	76910	72381	4	4	73556.5	64409.8	13423.2	17580.6	-0.191574	16286.6	16847.7	16308.6	17593.4	-0.762562	28	1.16377	0.452101	0.19228	0.0517307	0.452101	0.875246	1	0.876247
sp|Q9JJW3|USMG5_RAT	Q9JJW3	1090000	1080000	1070000	1210000	1210000	1150000	1120000	1160000	4	4	1112500	1160000	65510.8	37416.6	0.0603195	90763.3	92034.4	89335.2	86949.9	0.76205	28	1.05562	0.452402	0.1922	0.0516938	0.452402	0.87538	1	0.876247
sp|Q7TQM5|KPRP_RAT	Q7TQM5	46817	41056	49423	28188	32221	11373	33438	57493	4	4	41371	33631.2	9458.41	18857.7	-0.298817	13069	14335.6	12867.4	15885.6	-0.757197	28	1.52415	0.455257	0.191448	0.0513448	0.455257	0.876641	1	0.879306
sp|Q63617|HYOU1_RAT	Q63617	410000	389000	330000	266000	364000	349000	227000	352000	4	4	348750	323000	64732.1	64327.3	-0.110659	40726.7	40833.3	48162.4	48123.6	-0.756413	28	1.00162	0.455719	0.191327	0.0512886	0.455719	0.876844	1	0.879306
sp|P29066|ARRB1_RAT	P29066	39500	34387	23621	15295	32329	35363	34074	38631	4	4	28200.8	35099.2	10854.7	2662.6	0.315707	11956.2	14695.8	12156.4	13661.4	0.754473	28	1.26293	0.456864	0.191028	0.0511497	0.456864	0.877347	1	0.879306
sp|P55053|FABP5_RAT	P55053	488000	536000	562000	509000	457000	478000	520000	529000	4	4	523750	496000	32190.8	34205.3	-0.0785382	53566.2	53867.3	51783.1	52324.7	-0.753909	28	1.02103	0.457197	0.190941	0.0511093	0.457197	0.877493	1	0.879306
sp|P09527|RAB7A_RAT	P09527	1580000	1490000	1660000	1650000	1510000	1510000	1570000	1460000	4	4	1595000	1512500	78528.1	45000	-0.0766213	169934	158434	161473	148153	-0.752939	28	1.1879	0.457771	0.190792	0.05104	0.457771	0.877744	1	0.879306
sp|Q8VHW5|CCG8_RAT	Q8VHW5	38616	36790	10390	6181.2	36590	40051	3285.2	39960	4	4	22994.3	29971.5	17087.1	17863.6	0.382317	9238.29	12804	11649.8	14453.5	0.751697	28	1.53924	0.458506	0.1906	0.0509513	0.458506	0.878065	1	0.879306
sp|Q9R1N3-4|S4A7_RAT	Q9R1N3	11521	18257	8110.3	4767.6	13983	24407	14431	4462.4	4	4	10664	14320.9	5764.17	8145.46	0.425372	6185.21	6984.56	6317.55	7485.48	0.746675	28	1.40392	0.461484	0.18983	0.0505937	0.461484	0.879361	1	0.882972
sp|Q920J4|TXNL1_RAT	Q920J4	192000	196000	199000	198000	84065	210000	205000	206000	4	4	196250	176266	3095.7	61505.4	-0.154936	29500.9	39128.4	27350.1	46075.4	-0.745921	28	2.83806	0.461932	0.189715	0.0505402	0.461932	0.879555	1	0.882972
sp|Q62951|DPYL4_RAT	Q62951	228000	1110000	953000	923000	841000	797000	821000	419000	4	4	803500	719500	392332	201139	-0.159303	78112.4	69775.6	195483	113325	-0.743507	28	2.97557	0.463368	0.189346	0.050369	0.463368	0.880175	1	0.883057
sp|Q9WUD9|SRC_RAT	Q9WUD9	177000	199000	175000	175000	177000	186000	108000	184000	4	4	181500	163750	11704.7	37366.4	-0.148475	27786.6	38804.3	26289.8	39873	-0.743301	28	2.30029	0.463491	0.189315	0.0503544	0.463491	0.880228	1	0.883057
sp|P62902|RL31_RAT	P62902	23676	92186	95146	101000	83735	92867	105000	75304	4	4	78002	89226.5	36402	12728.6	0.193961	17055.2	20211.3	23092.8	19617.8	0.740873	28	1.38565	0.464939	0.188945	0.0501827	0.464939	0.880851	1	0.884322
sp|P0C546|S2542_RAT	P0C546	29493	29183	39217	27466	33255	12272	29026	26960	4	4	31339.8	25378.2	5326.63	9121.86	-0.304401	12499.4	10910	11832	10947.8	-0.739645	28	1.16805	0.465672	0.188759	0.050096	0.465672	0.881166	1	0.884322
sp|P13264|GLSK_RAT	P13264	627000	620000	660000	620000	654000	686000	678000	643000	4	4	631750	665250	19120.2	20122.5	0.0745428	66538.8	71357.8	62235.6	66718	0.734335	28	1.14923	0.46885	0.187954	0.0497222	0.46885	0.882524	1	0.8872
sp|P25113|PGAM1_RAT	P25113	192000	227000	184000	254000	222000	145000	199000	214000	4	4	214250	195000	32417.8	34669.9	-0.135821	33022.5	39476.5	34057.3	39916.7	-0.733735	28	1.37369	0.46921	0.187863	0.04968	0.46921	0.882677	1	0.8872
sp|P62198|PRS8_RAT	P62198	174000	205000	246000	214000	242000	200000	233000	231000	4	4	209750	226500	29624	18303	0.11084	31435	33816.3	32172.1	32434	0.733301	28	1.01634	0.46947	0.187798	0.0496496	0.46947	0.882787	1	0.8872
sp|P0CC09|H2A2A_RAT	P0CC09	168000	16737	302000	337000	261000	279000	247000	158000	4	4	205934	236250	145650	53785.8	0.198131	29207	33787.8	72643	39980.5	0.73122	28	3.30135	0.47072	0.187484	0.0495037	0.47072	0.883318	1	0.887456
sp|O70277|TRIM3_RAT	O70277	155000	198000	199000	190000	209000	179000	231000	192000	4	4	185500	202750	20728.4	22485.2	0.128283	27793.6	40039.7	27462.7	38503.2	0.729484	28	1.96565	0.471765	0.187223	0.0493823	0.471765	0.88376	1	0.887456
sp|Q6Q629|DPP10_RAT	Q6Q629	158000	145000	147000	125000	172000	167000	145000	149000	4	4	143750	158250	13744.7	13250.8	0.138644	21470.1	36006.8	20870.9	33895.5	0.728538	28	2.63754	0.472334	0.187081	0.0493162	0.472334	0.884	1	0.887456
sp|P52020|ERG1_RAT	P52020	228000	242000	247000	249000	196000	197000	278000	218000	4	4	241500	222250	9469.25	38526	-0.11984	40423.6	35146.1	37680.8	37105.7	-0.728014	28	1.03123	0.47265	0.187002	0.0492796	0.47265	0.884133	1	0.887456
sp|Q6P6V0|G6PI_RAT	Q6P6V0	741000	802000	774000	799000	841000	879000	761000	779000	4	4	779000	815000	28272.5	54723.5	0.0651767	75930.6	69103	71506	68809.6	0.72554	28	1.07991	0.474142	0.186631	0.0491071	0.474142	0.884761	1	0.88802
sp|P15999|ATPA_RAT	P15999	16700000	16500000	16500000	16600000	17200000	16200000	17600000	16800000	4	4	16575000	16950000	95742.7	597216	0.0322764	840670	671470	779570	680360	0.724842	28	1.3129	0.474563	0.186527	0.0490585	0.474563	0.884938	1	0.88802
sp|Q5U2X6|CCD47_RAT	Q5U2X6	79470	63560	68654	78145	69716	69116	93950	91663	4	4	72457.2	81111.2	7641.01	13539	0.162772	16054.3	18809.1	15278.4	18507.3	0.721198	28	1.46733	0.476767	0.185982	0.0488052	0.476767	0.88586	1	0.88802
sp|P29411|KAD3_RAT	P29411	127000	122000	122000	121000	136000	129000	132000	138000	4	4	123000	133750	2708.01	4031.13	0.120881	21929.3	23475	20341.2	21813.6	0.720845	28	1.15	0.476981	0.18593	0.0487807	0.476981	0.885949	1	0.88802
sp|Q7TPB1|TCPD_RAT	Q7TPB1	532000	677000	574000	526000	582000	513000	480000	599000	4	4	577250	543500	69844.5	56347.1	-0.0869162	63496.5	64908.4	67090.8	65510.2	-0.719849	28	1.04884	0.477584	0.185781	0.0487117	0.477584	0.886201	1	0.88802
sp|Q5U316|RAB35_RAT	Q5U316	49210	75345	73576	40148	60279	78904	56244	75526	4	4	59569.8	67738.2	17602.7	11151.7	0.185391	15106.2	16312.1	16186.3	15960	0.718697	28	1.02856	0.478283	0.18561	0.0486319	0.478283	0.886491	1	0.88802
sp|Q5U2R7|MESD_RAT	Q5U2R7	31625	15852	19948	28310	23635	23168	45686	26105	4	4	23933.8	29648.5	7291.73	10769	0.308913	9923.21	12458.7	9787.56	12565.7	0.717586	28	1.64824	0.478957	0.185445	0.048555	0.478957	0.886771	1	0.88802
sp|P20788|UCRI_RAT	P20788	353000	323000	318000	331000	327000	279000	313000	321000	4	4	331250	310000	15456.9	21447.6	-0.0956522	45437.4	43066.5	42671.1	41089.3	-0.717444	28	1.07847	0.479043	0.185424	0.0485452	0.479043	0.886807	1	0.88802
sp|Q9ES39|NDE1_RAT	Q9ES39	76757	66185	64089	71647	68494	58515	61663	59188	4	4	69669.5	61965	5698.74	4558.26	-0.169074	15920.6	16681.2	14973.8	15587.3	-0.712907	28	1.08362	0.481803	0.184751	0.0482321	0.481803	0.887948	1	0.888452
sp|P84817|FIS1_RAT	P84817	164000	165000	185000	158000	163000	185000	195000	63804	4	4	168000	151701	11747.3	60103.2	-0.147231	25196.5	29741	23952.9	39143.9	-0.710334	28	2.67062	0.483372	0.184371	0.0480552	0.483372	0.888593	1	0.888452
sp|Q5M7W5-2|MAP4_RAT	Q5M7W5	136000	192000	183000	172000	143000	141000	152000	187000	4	4	170750	155750	24567.9	21375.6	-0.132653	27026.9	32993.1	27485.3	32108.4	-0.709795	28	1.3647	0.483701	0.184292	0.0480182	0.483701	0.888729	1	0.888452
sp|Q05140-2|AP180_RAT	Q05140	597000	626000	703000	661000	645000	729000	688000	660000	4	4	646750	680500	45726.5	36918.8	0.073387	66740.5	72475.5	65314.8	69241.5	0.709137	28	1.12385	0.484103	0.184195	0.047973	0.484103	0.888893	1	0.888452
sp|Q63941|RAB3B_RAT	Q63941	112000	89984	98285	87203	106000	90937	82886	67028	4	4	96868	86712.8	11132.3	16247.8	-0.159776	22122.3	19364	21119.7	19441.4	-0.707547	28	1.1801	0.485075	0.183961	0.047864	0.485075	0.889291	1	0.888452
sp|Q99NA5|IDH3A_RAT	Q99NA5	2440000	2460000	2570000	2440000	2720000	2630000	2820000	2600000	4	4	2477500	2692500	62383.2	99121.1	0.120061	485207	439787	450142	409741	0.706424	28	1.20693	0.485762	0.183796	0.047787	0.485762	0.889572	1	0.888452
sp|P15087|CBPE_RAT	P15087	215000	217000	248000	250000	221000	238000	291000	254000	4	4	232500	251000	19087.5	29877.5	0.110457	41027.7	34764	38998.4	35031	0.705813	28	1.23933	0.486136	0.183706	0.0477452	0.486136	0.889724	1	0.888452
sp|O35458|VIAAT_RAT	O35458	593000	564000	647000	22945	658000	27646	724000	727000	4	4	456736	534162	291232	339175	0.225915	47908	62878.8	141923	167452	0.705453	28	1.39212	0.486356	0.183653	0.0477206	0.486356	0.889814	1	0.888452
sp|Q5I0K3|CLYBL_RAT	Q5I0K3	2759.3	5999	8698.9	14303	4694.3	5812.9	4401.4	5731.9	4	4	7940.05	5160.12	4887.77	717.797	-0.621742	5708.34	5853.11	5748.87	5429.11	-0.703133	28	1.12126	0.487779	0.183313	0.0475621	0.487779	0.890393	1	0.888452
sp|Q5RKI0|WDR1_RAT	Q5RKI0	412000	438000	456000	427000	439000	390000	421000	402000	4	4	433250	413000	18536	21525.2	-0.069058	44867.4	40865.4	42416.1	39124.1	-0.701851	28	1.17536	0.488566	0.183125	0.0474746	0.488566	0.890712	1	0.888452
sp|Q5XIC0|PECI_RAT	Q5XIC0	240000	229000	295000	274000	270000	245000	231000	218000	4	4	259500	241000	30446.7	22256.1	-0.106701	42251.8	33504	41579.2	32684.9	-0.699593	28	1.61829	0.489954	0.182796	0.0473208	0.489954	0.891274	1	0.888452
sp|P51639|HMDH_RAT	P51639	25537	6669.5	24652	33543	37202	37432	37641	2225.4	4	4	22600.4	28625.1	11348.5	17600.7	0.340934	9146.83	12365.2	9965.44	14051.3	0.699477	28	1.9881	0.490025	0.182779	0.0473129	0.490025	0.891303	1	0.888452
sp|Q5XIF5|DEGS1_RAT	Q5XIF5	15541	26342	30625	26438	4638.2	31985	34628	7136.8	4	4	24736.5	19597	6447.33	15899.9	-0.336009	10283.7	8526.85	9977.66	10793.2	-0.699322	28	1.17015	0.49012	0.182756	0.0473024	0.49012	0.891341	1	0.888452
sp|P00173-2|CYB5_RAT	P00173	458000	252000	396000	292000	296000	398000	268000	333000	4	4	349500	323750	94422.8	56204.2	-0.110412	40772.3	40636.4	57752.9	45742	-0.699034	28	1.59411	0.490297	0.182714	0.0472828	0.490297	0.891413	1	0.888452
sp|P85834|EFTU_RAT	P85834	1870000	1690000	1810000	1700000	1680000	1600000	1590000	1850000	4	4	1767500	1680000	87321.2	120277	-0.073249	191881	176013	182188	172206	-0.698063	28	1.11929	0.490895	0.182573	0.0472168	0.490895	0.891654	1	0.888452
sp|Q5SGE0|LPPRC_RAT	Q5SGE0	1270000	1120000	1020000	1130000	1270000	1120000	1260000	1080000	4	4	1135000	1182500	102794	96738.5	0.0591479	89829.7	93635.2	95817	97572.5	0.694685	28	1.03698	0.492978	0.182081	0.0469876	0.492978	0.892491	1	0.888452
sp|Q99MZ8|LASP1_RAT	Q99MZ8	424000	482000	520000	580000	420000	507000	546000	423000	4	4	501500	474000	65551.5	62689.7	-0.0813626	49810.5	52737.4	55203.6	56798.4	-0.694398	28	1.05861	0.493155	0.18204	0.0469681	0.493155	0.892562	1	0.888452
sp|P19493-3|GRIA4_RAT	P19493	95610	43078	63901	18000	97929	47831	28799	86685	4	4	55147.2	65311	32860.6	32452.3	0.244037	14075.1	16557.9	20029.9	21463.3	0.69241	28	1.14824	0.494383	0.181752	0.0468336	0.494383	0.893053	1	0.888452
sp|P07825|SYPH_RAT	P07825	4060000	4510000	4410000	4280000	3890000	4100000	3930000	4310000	4	4	4315000	4057500	194336	191377	-0.0887695	617558	496427	578782	468062	-0.69187	28	1.52905	0.494716	0.181673	0.0467972	0.494716	0.893187	1	0.888452
sp|Q62940|NEDD4_RAT	Q62940	138000	144000	86820	129000	76997	127000	104000	143000	4	4	124455	112749	25836.2	28711	-0.142506	21824.1	22308.7	23479.5	24560.6	-0.689017	28	1.0942	0.496483	0.181261	0.0466046	0.496483	0.89389	1	0.888452
sp|Q9WTR7|SC11C_RAT	Q9WTR7	140000	123000	137000	126000	134000	144000	147000	145000	4	4	131500	142500	8266.4	5802.3	0.115899	22554.7	25695.1	21229.4	23940.2	0.68756	28	1.2717	0.497386	0.181051	0.0465065	0.497386	0.894249	1	0.888452
sp|Q63633-2|S12A5_RAT	Q63633	546000	526000	584000	607000	609000	564000	614000	594000	4	4	565750	595250	36536.5	22500	0.073331	59210.6	68064.6	57368.1	63870.5	0.68723	28	1.23954	0.497591	0.181003	0.0464842	0.497591	0.89433	1	0.888452
sp|P11232|THIO_RAT	P11232	380000	459000	357000	342000	448000	90346	444000	417000	4	4	384500	349836	52067.3	173541	-0.136303	43353.3	43066.6	46818.1	89684.3	-0.685258	28	3.66949	0.498816	0.180719	0.0463516	0.498816	0.894815	1	0.888452
sp|Q63570|PRS6B_RAT	Q63570	47398	46313	53258	45810	34933	41554	46774	44286	4	4	48194.8	41886.8	3439.93	5102.51	-0.202382	13593.3	14289.4	12685.3	13438.7	-0.68268	28	1.12231	0.500418	0.180349	0.0461786	0.500418	0.895447	1	0.888452
sp|P09759|EPHB1_RAT	P09759	24387	2479	26889	10587	25983	29732	18460	7466.4	4	4	16085.5	20410.3	11561.4	9820	0.34354	7363.08	8713.79	8666.77	9259.97	0.681989	28	1.14158	0.500849	0.18025	0.0461323	0.500849	0.895617	1	0.888452
sp|Q925Q9-2|SH3K1_RAT	Q925Q9	84917	82310	76936	94442	31024	91672	102000	74602	4	4	84651.2	74824.5	7324.3	31309.6	-0.178021	20360.7	17356.2	19152.9	21639.4	-0.680098	28	1.27651	0.502028	0.179979	0.0460057	0.502028	0.89608	1	0.888452
sp|Q6QLM7|KIF5A_RAT	Q6QLM7	365000	441000	401000	429000	417000	370000	334000	432000	4	4	409000	388250	33783.6	44783.7	-0.0751149	46010.5	38645.5	45377.4	41350.8	-0.675982	28	1.20424	0.504598	0.179392	0.0457309	0.504598	0.897084	1	0.888452
sp|Q1HAQ0|PCAT1_RAT	Q1HAQ0	9951.2	39717	42431	9707.5	30678	16592	41543	38210	4	4	25451.7	31755.8	18073.4	11083.7	0.319257	10687.5	13473.5	12957.7	13488	0.674101	28	1.08353	0.505775	0.179124	0.0456057	0.505775	0.897543	1	0.888452
sp|Q7TPJ0|SSRA_RAT	Q7TPJ0	278000	192000	193000	184000	222000	203000	270000	219000	4	4	211750	228500	44349.9	28896.4	0.109832	32091.9	34077.2	36114.3	34267.9	0.672895	28	1.11067	0.50653	0.178953	0.0455255	0.50653	0.897836	1	0.888452
sp|Q9WV63|KIF2A_RAT	Q9WV63	96959	96056	94458	97351	95283	82883	80253	89605	4	4	96206	87006	1285.31	6779.03	-0.145012	22142.5	19255.5	20508.6	18101.2	-0.672655	28	1.28368	0.50668	0.178919	0.0455096	0.50668	0.897894	1	0.888452
sp|P41542|USO1_RAT	P41542	48638	48278	49277	46170	69512	48334	50609	50435	4	4	48090.8	54722.5	1345.49	9913.72	0.186375	13743.9	15496.2	12739.6	15062.8	0.672325	28	1.39797	0.506887	0.178872	0.0454876	0.506887	0.897974	1	0.888452
sp|P37285-2|KLC1_RAT	P37285	163000	116000	209000	121000	96617	175000	191000	216000	4	4	152250	169654	43308	51531.8	0.156155	22770	39218.4	29091.5	43444.2	0.665746	28	2.23014	0.511021	0.177941	0.0450518	0.511021	0.899568	1	0.888452
sp|O35264|PA1B2_RAT	O35264	343000	367000	369000	356000	329000	352000	341000	339000	4	4	358750	340250	11954.8	9429.56	-0.0763837	40858.5	43385	38230.3	40403.2	-0.665187	28	1.11691	0.511374	0.177863	0.0450149	0.511374	0.899703	1	0.888452
sp|P62243|RS8_RAT	P62243	174000	171000	152000	158000	162000	172000	127000	144000	4	4	163750	151250	10468.2	19889.3	-0.11456	25363.3	29743.9	23976.6	29035.9	-0.663908	28	1.46654	0.51218	0.177682	0.0449305	0.51218	0.900012	1	0.888452
sp|P62278|RS13_RAT	P62278	213000	177000	207000	181000	211000	206000	203000	218000	4	4	194500	209500	18138.4	6557.44	0.10718	29004.2	38079.4	28134.8	35385.1	0.663614	28	1.5818	0.512365	0.177641	0.0449111	0.512365	0.900083	1	0.888452
sp|Q63065|PDK1_RAT	Q63065	93021	83007	86607	70802	100000	85540	93853	87692	4	4	83359.2	91771.2	9339.98	6519.58	0.1387	17193.4	20597.9	16494.7	19307.3	0.662523	28	1.3701	0.513053	0.177488	0.0448392	0.513053	0.900346	1	0.888452
sp|P62161|CALM_RAT	P62161	9900000	9470000	9180000	8840000	9000000	9430000	9630000	8010000	4	4	9347500	9017500	449398	721266	-0.051853	767767	627307	740630	669907	-0.66089	28	1.22229	0.514084	0.177259	0.0447317	0.514084	0.900739	1	0.888452
sp|P62845|RS15_RAT	P62845	27289	364000	361000	369000	422000	58704	402000	406000	4	4	280322	322176	168721	175860	0.200763	46546	41452.3	89202.3	90000.1	0.660589	28	1.01797	0.514275	0.177216	0.0447119	0.514275	0.900812	1	0.888452
sp|Q8VHU4|ELP1_RAT	Q8VHU4	62853	68951	82803	72397	72501	85592	24232	71699	4	4	71751	63506	8358.2	26946.1	-0.176106	15826.5	16682.8	15154.7	19853.1	-0.660228	28	1.71619	0.514503	0.177166	0.0446882	0.514503	0.900898	1	0.888452
sp|P20651|PP2BB_RAT	P20651	454000	494000	351000	527000	470000	559000	490000	412000	4	4	456500	482750	76404.6	60648.6	0.0806614	47848.3	52099.1	56686.2	55810	0.659969	28	1.03165	0.514666	0.177129	0.0446711	0.514666	0.900961	1	0.888452
sp|O35509|RB11B_RAT	O35509	482000	477000	417000	452000	471000	430000	418000	428000	4	4	457000	436750	29720.9	23429	-0.0653865	48066.7	41535.6	46579.4	39954.6	-0.659955	28	1.35911	0.514675	0.177127	0.0446702	0.514675	0.900964	1	0.888452
sp|Q9Z270|VAPA_RAT	Q9Z270	2720000	2390000	2550000	2830000	2620000	3140000	3230000	2400000	4	4	2622500	2847500	193111	401611	0.118753	537999	451442	506048	457436	0.659676	28	1.22384	0.514851	0.177088	0.0446519	0.514851	0.901031	1	0.888452
sp|Q6PCU8|NDUV3_RAT	Q6PCU8	56951	45937	42615	49589	51367	52637	58071	59059	4	4	48773	55283.5	6151.14	3845.67	0.180766	13728.9	15919.4	13025.6	14845.6	0.659296	28	1.29898	0.515092	0.177035	0.0446269	0.515092	0.901122	1	0.888452
sp|O08678|MARK1_RAT	O08678	18238	655.13	35516	31001	5986	27681	31418	42543	4	4	21352.5	26907	15618.1	15309.3	0.333574	9134.79	11395.2	11126.3	12709.2	0.657672	28	1.30477	0.51612	0.176808	0.0445203	0.51612	0.901512	1	0.888452
sp|Q9QZR6-2|SEPT9_RAT	Q9QZR6	171000	117000	161000	189000	201000	179000	160000	158000	4	4	159500	174500	30610.5	20041.6	0.129671	23337.3	39512.7	25838.2	37739.7	0.65592	28	2.13341	0.517229	0.176563	0.0444055	0.517229	0.901932	1	0.888452
sp|Q8CFG5|CA2D3_RAT	Q8CFG5	185000	184000	198000	201000	175000	207000	227000	220000	4	4	192000	207250	8755.95	23041.6	0.110266	29513.6	38726.7	27623.3	37406.9	0.655903	28	1.83381	0.51724	0.176561	0.0444043	0.51724	0.901936	1	0.888452
sp|P13832|MRLCA_RAT	P13832	360000	363000	354000	379000	390000	409000	383000	345000	4	4	364000	381750	10677.1	26849.9	0.0686897	41334.5	38794.5	38586.2	38006.5	0.655456	28	1.03074	0.517524	0.176498	0.0443751	0.517524	0.902043	1	0.888452
sp|Q9JLT0|MYH10_RAT	Q9JLT0	367000	361000	337000	340000	329000	361000	315000	329000	4	4	351250	333500	14975	19485	-0.0748115	40515.1	40611	38144.8	38665.3	-0.653605	28	1.02747	0.518699	0.17624	0.0442539	0.518699	0.902486	1	0.888452
sp|P26772|CH10_RAT	P26772	5640000	5780000	6900000	6430000	6580000	6210000	6700000	6410000	4	4	6187500	6475000	586593	212995	0.0655236	693960	571179	697508	537922	0.652787	28	1.68135	0.519218	0.176126	0.0442005	0.519218	0.902682	1	0.888452
sp|P08009|GSTM4_RAT	P08009	110000	115000	140000	70342	160000	68457	118000	138000	4	4	108836	121114	28823.2	39071.4	0.154219	24419.8	21871.1	26251.9	27150.2	0.650249	28	1.06961	0.520831	0.175774	0.0440349	0.520831	0.903287	1	0.888452
sp|O35814|STIP1_RAT	O35814	372000	382000	391000	403000	386000	426000	425000	383000	4	4	387000	405000	13190.9	23706.5	0.0655883	42949.1	39378.2	40229.2	38073	0.649948	28	1.11648	0.521023	0.175732	0.0440152	0.521023	0.903359	1	0.888452
sp|Q62658|FKB1A_RAT	Q62658	473000	447000	442000	430000	463000	447000	506000	458000	4	4	448000	468500	18129.2	25877.9	0.0645503	45192.6	48507.1	42673.5	46479.1	0.649785	28	1.18631	0.521127	0.175709	0.0440046	0.521127	0.903398	1	0.888452
sp|Q62698|DC1L2_RAT	Q62698	96293	74988	65259	80402	81696	75685	70035	59039	4	4	79235.5	71613.8	12983.4	9640.95	-0.14591	17229.9	16826.6	17046.4	16205.1	-0.64811	28	1.10653	0.522193	0.175477	0.0438955	0.522193	0.903797	1	0.888452
sp|P37397|CNN3_RAT	P37397	21433	29623	22397	26030	22817	26895	14470	18111	4	4	24870.8	20573.2	3735.65	5425.6	-0.27368	10592.9	9125.28	9958.38	8813.78	-0.64631	28	1.27659	0.523341	0.175228	0.0437784	0.523341	0.904225	1	0.888452
sp|Q9QZM5|ABI1_RAT	Q9QZM5	131000	130000	140000	147000	135000	151000	160000	145000	4	4	137000	147750	8041.56	10500	0.108982	23357	26636.1	21942.4	25134.7	0.644388	28	1.31213	0.524568	0.174963	0.0436537	0.524568	0.904681	1	0.888452
sp|P69682|NECP1_RAT	P69682	240000	288000	282000	282000	276000	279000	292000	320000	4	4	273000	291750	22181.1	20072.8	0.0958317	46003	40395.9	43810.8	38536.3	0.642701	28	1.29247	0.525646	0.17473	0.0435443	0.525646	0.905081	1	0.888452
sp|Q76M68|IQEC3_RAT	Q76M68	5682.7	6376.8	20664	21998	24083	18870	19862	5600.2	4	4	13680.4	17103.8	8855.49	7995.19	0.322209	6740.86	7196.54	7466.73	7621.64	0.641713	28	1.04192	0.526279	0.174594	0.0434803	0.526279	0.905315	1	0.888452
sp|Q3B8Q0|MARE2_RAT	Q3B8Q0	143000	101000	95981	116000	131000	117000	128000	122000	4	4	113995	124500	21124.1	6245	0.127172	25373.4	22129.4	25445.2	20690.8	0.640615	28	1.51236	0.526981	0.174443	0.0434093	0.526981	0.905574	1	0.888452
sp|Q9ES40|PRAF3_RAT	Q9ES40	343000	355000	344000	338000	362000	365000	385000	340000	4	4	345000	363000	7164.73	18421	0.0733732	42738.8	42106.3	39707.2	39904.6	0.639497	28	1.00997	0.527697	0.17429	0.043337	0.527697	0.905838	1	0.888452
sp|Q6AYH6|INM02_RAT	Q6AYH6	83365	84214	86982	80252	66410	72623	80981	84084	4	4	83703.2	76024.5	2771.08	8031.84	-0.138819	18374	17827.7	17059.3	16918.9	-0.639193	28	1.01667	0.527892	0.174248	0.0433174	0.527892	0.90591	1	0.888452
sp|Q63564|SV2B_RAT	Q63564	29639	56904	30510	47839	47909	39791	38432	12148	4	4	41223	34570	13399.3	15522.6	-0.253929	13513	14818.7	13963.8	15487.3	-0.638088	28	1.2301	0.528601	0.174097	0.043246	0.528601	0.906171	1	0.888452
sp|P55770|NH2L1_RAT	P55770	22164	29461	39541	25597	21630	17934	21179	86076	4	4	29190.8	36704.8	7516.45	32955.3	0.330455	12009.5	14781.2	11650.3	20493.8	0.637486	28	3.09434	0.528987	0.174014	0.0432071	0.528987	0.906313	1	0.888452
sp|Q63560|MAP6_RAT	Q63560	585000	586000	560000	626000	586000	600000	631000	653000	4	4	589250	617500	27293.2	30226.9	0.0675593	63729.9	68546.4	60339.9	64985.9	0.637125	28	1.15992	0.529219	0.173965	0.0431839	0.529219	0.906398	1	0.888452
sp|P49803|RGS7_RAT	P49803	143000	102000	125000	145000	144000	134000	143000	136000	4	4	128750	139250	19972.9	4991.66	0.113105	22575.9	25582.5	22854.9	23797.3	0.636465	28	1.08417	0.529643	0.173874	0.0431413	0.529643	0.906553	1	0.888452
sp|Q1WIM3|CADM3_RAT	Q1WIM3	79853	80256	42845	40074	77049	60624	49021	87623	4	4	60757	68579.2	22312.1	17129	0.174721	15655.2	16192.9	17797.5	16959.5	0.636368	28	1.10127	0.529705	0.173861	0.043135	0.529705	0.906576	1	0.888452
sp|P16617|PGK1_RAT	P16617	1490000	1510000	1580000	1420000	1430000	1500000	1470000	1360000	4	4	1500000	1440000	65828.1	60553	-0.0588937	136497	144995	129993	137135	-0.63507	28	1.11289	0.530539	0.173684	0.0430515	0.530539	0.906881	1	0.888452
sp|Q765A7|PGAP1_RAT	Q765A7	118000	119000	150000	155000	121000	142000	120000	119000	4	4	135500	125500	19740	11030.3	-0.110605	23386.9	21971.3	23501.3	20972.5	-0.63495	28	1.25569	0.530616	0.173667	0.0430437	0.530616	0.90691	1	0.888452
sp|Q6AZ50|ATG3_RAT	Q6AZ50	38308	43049	98514	46505	51970	79712	106000	25454	4	4	56594	65784	28147.9	34778.6	0.217088	14144.5	16749.1	18473.4	22352.7	0.633827	28	1.4641	0.531338	0.173514	0.0429715	0.531338	0.907173	1	0.888452
sp|P54001|P4HA1_RAT	P54001	8999.7	7788.4	10251	14251	5949.4	20997	3266.2	23439	4	4	10322.5	13412.9	2805.33	10274.6	0.377825	6108.33	6792.91	5802.4	7885	0.631343	28	1.84666	0.532937	0.173175	0.0428119	0.532937	0.907756	1	0.888452
sp|P51583|PUR6_RAT	P51583	184000	122000	221000	182000	157000	215000	134000	140000	4	4	177250	161500	40966.4	36973	-0.134251	28599.8	36891.3	32568.8	38203.1	-0.62747	28	1.37592	0.535435	0.172649	0.0425637	0.535435	0.908662	1	0.888452
sp|P62989|UBIQ_RAT	P62989	2960000	2580000	2760000	2630000	2680000	2870000	2580000	1950000	4	4	2732500	2520000	169583	398581	-0.116798	553134	428505	518085	437525	-0.626737	28	1.40215	0.535909	0.17255	0.0425168	0.535909	0.908833	1	0.888452
sp|Q63635|STX6_RAT	Q63635	41410	47917	54305	52114	39574	86382	39392	57795	4	4	48936.5	55785.8	5674.65	22149.1	0.188986	13654.2	15511.8	12911.4	17645.6	0.626508	28	1.86778	0.536057	0.172519	0.0425022	0.536057	0.908887	1	0.888452
sp|B3DMA0|P5I11_RAT	B3DMA0	44308	45805	44692	44990	43420	7857.7	51438	51496	4	4	44948.8	38552.9	635.439	20812.1	-0.221441	12727.6	14774.3	11787.2	16730.6	-0.625023	28	2.01468	0.537017	0.172318	0.0424073	0.537017	0.909233	1	0.888452
sp|O88923-3|LPHN2_RAT	O88923	86735	77856	146000	138000	103000	154000	157000	83396	4	4	112148	124349	34814	36870	0.148994	25415.5	22253.3	28519.9	26753.8	0.624035	28	1.13639	0.537656	0.172184	0.0423442	0.537656	0.909463	1	0.888452
sp|Q9QYJ6-2|PDE10_RAT	Q9QYJ6	120000	147000	162000	152000	145000	152000	171000	163000	4	4	145250	157750	17951.3	11528.9	0.119102	22151.8	35629.5	22128.2	33415.5	0.623783	28	2.28036	0.537819	0.17215	0.0423282	0.537819	0.909522	1	0.888452
sp|P97686-3|NRCAM_RAT	P97686	227000	231000	201000	222000	211000	238000	242000	249000	4	4	220250	235000	13351	16633.3	0.0935187	36926.8	33676.2	34741.7	32114.8	0.623532	28	1.17028	0.537982	0.172116	0.0423122	0.537982	0.90958	1	0.888452
sp|P54311|GBB1_RAT	P54311	2800000	2590000	2650000	2650000	2330000	2510000	2520000	2530000	4	4	2672500	2472500	89582.4	95350.2	-0.112219	547823	421024	508878	392284	-0.62254	28	1.68278	0.538624	0.171982	0.0422489	0.538624	0.909811	1	0.888452
sp|P62628|DLRB1_RAT	P62628	331000	334000	338000	328000	350000	374000	335000	344000	4	4	332750	350750	4272	16680.8	0.0760044	45537.6	42191	42206	39817.2	0.620436	28	1.12359	0.539988	0.171699	0.0421149	0.539988	0.910299	1	0.888452
sp|P50408|VATF_RAT	P50408	116000	129000	61051	94451	99896	125000	115000	101000	4	4	100126	110224	29691.5	12012.4	0.138629	22276	22144.3	24783.9	21242.4	0.618748	28	1.36123	0.541084	0.171472	0.0420077	0.541084	0.91069	1	0.888452
sp|O88600|HSP74_RAT	O88600	373000	416000	443000	437000	350000	477000	407000	355000	4	4	417250	397250	31689.9	59084	-0.0708648	45944.4	40770.4	44994.7	46613.5	-0.617408	28	1.07325	0.541954	0.171292	0.0419226	0.541954	0.911001	1	0.888452
sp|Q9ESW0|DDB1_RAT	Q9ESW0	686000	763000	691000	704000	634000	684000	690000	718000	4	4	711000	681500	35487.1	34961.9	-0.0611359	72195.1	69589.5	68828.8	66429	-0.616789	28	1.07356	0.542357	0.171209	0.0418833	0.542357	0.911144	1	0.888452
sp|Q811U3|RB6I2_RAT	Q811U3	165000	162000	180000	163000	149000	202000	62658	198000	4	4	167500	152914	8426.15	64816.8	-0.131436	24773.3	30478	23264.9	41188.2	-0.616663	28	3.13431	0.542439	0.171192	0.0418753	0.542439	0.911173	1	0.888452
sp|Q62745|CD81_RAT	Q62745	248000	334000	25089	260000	280000	253000	176000	256000	4	4	216772	241250	133327	45147	0.154349	35713.9	33566.1	70017.5	37449.9	0.616539	28	3.49552	0.54252	0.171175	0.0418674	0.54252	0.911202	1	0.888452
sp|Q9JK11|RTN4_RAT	Q9JK11	1260000	1260000	1050000	1120000	1150000	1150000	1160000	1060000	4	4	1172500	1130000	105000	46904.2	-0.0532652	106802	89186	110180	85377.2	-0.609809	28	1.66542	0.546906	0.170276	0.0414418	0.546906	0.912752	1	0.89241
sp|P85973|PNPH_RAT	P85973	36524	96345	14656	89185	90502	9977	45365	52880	4	4	59177.5	49681	39905	33023.3	-0.252355	15070.9	15331.3	23149.8	20860.4	-0.609492	28	1.23154	0.547113	0.170234	0.0414217	0.547113	0.912825	1	0.89241
sp|P14604|ECHM_RAT	P14604	389000	447000	435000	390000	390000	390000	411000	398000	4	4	415250	397250	30137.2	9912.11	-0.0639329	46462.8	40770.4	45221.9	38023.9	-0.609309	28	1.41443	0.547232	0.170209	0.0414102	0.547232	0.912867	1	0.89241
sp|O35094|TIM44_RAT	O35094	74641	76737	81331	72359	79350	53686	71889	72858	4	4	76267	69445.8	3820.18	11016.3	-0.135173	16884.5	16508.9	15731.8	16112.6	-0.605823	28	1.049	0.549512	0.169746	0.0411907	0.549512	0.913666	1	0.894286
sp|P0C5X8|TTYH1_RAT	P0C5X8	230000	191000	134000	237000	220000	228000	201000	203000	4	4	198000	213000	47222.9	13140.3	0.105353	29478.4	37441	34967.1	35193.3	0.604703	28	1.01298	0.550246	0.169598	0.0411203	0.550246	0.913922	1	0.894286
sp|Q99J82|ILK_RAT	Q99J82	12738	7530.6	5199.3	14486	16406	6083.9	1560	5481.1	4	4	9988.48	7382.75	4349.9	6341.05	-0.436106	6067.64	5936.77	5967.53	6231.08	-0.604035	28	1.09028	0.550684	0.169509	0.0410783	0.550684	0.914074	1	0.894286
sp|Q5RJR2|TWF1_RAT	Q5RJR2	147000	86427	154000	137000	123000	81797	135000	143000	4	4	131107	120699	30592.5	27206.1	-0.119325	22497.5	21811.6	25186.9	23798.9	-0.600684	28	1.12004	0.552882	0.169066	0.0408682	0.552882	0.914838	1	0.896607
sp|P49187|MK10_RAT	P49187	14685	6669.2	10876	16822	7405.1	13227	6091.4	12046	4	4	12263	9692.38	4467.1	3475.23	-0.339396	6264.61	6229.45	6157.51	5987.52	-0.59862	28	1.05759	0.554239	0.168794	0.040739	0.554239	0.915307	1	0.896806
sp|P85971|6PGL_RAT	P85971	743000	666000	664000	689000	692000	754000	719000	710000	4	4	690500	718750	36792.2	26043.2	0.0578486	71030.3	69885.4	67930.9	65814.9	0.59735	28	1.06534	0.555074	0.168627	0.0406596	0.555074	0.915596	1	0.896806
sp|Q63198|CNTN1_RAT	Q63198	2430000	2260000	2070000	2200000	2090000	2150000	2110000	2190000	4	4	2240000	2135000	149443	44347.1	-0.0692627	294535	228307	281325	212366	-0.595777	28	1.75487	0.55611	0.16842	0.0405614	0.55611	0.915952	1	0.896806
sp|P13596|NCAM1_RAT	P13596	6740000	6220000	4630000	5950000	5670000	5430000	5700000	5660000	4	4	5885000	5615000	898610	124499	-0.0677564	677426	543626	752584	506589	-0.595237	28	2.20699	0.556466	0.16835	0.0405277	0.556466	0.916074	1	0.896806
sp|P20070|NB5R3_RAT	P20070	298000	301000	282000	285000	273000	270000	273000	281000	4	4	291500	274250	9398.58	4716.99	-0.0880043	49128.1	38808.9	45691.4	35996.3	-0.593116	28	1.61121	0.557864	0.168072	0.0403956	0.557864	0.916554	1	0.896806
sp|Q99PD4|ARC1A_RAT	Q99PD4	470000	654000	572000	567000	533000	495000	513000	614000	4	4	565750	538750	75270.1	52512.7	-0.0705487	59210.6	63712.6	64954.6	63798.9	-0.593106	28	1.03656	0.557871	0.16807	0.0403949	0.557871	0.916556	1	0.896806
sp|Q6P5P5|MEST_RAT	Q6P5P5	470000	506000	515000	481000	458000	415000	517000	499000	4	4	493000	472250	21023.8	45456	-0.0620368	49669.5	51459.2	47003.6	52081.9	-0.591539	28	1.22775	0.558905	0.167865	0.0402974	0.558905	0.91691	1	0.896806
sp|Q5XIM4|ATP5S_RAT	Q5XIM4	11522	32646	30005	29911	29950	31794	27300	34431	4	4	26021	30868.8	9748.78	3006.98	0.246471	10862.6	13036.5	11022.9	12149.5	0.591019	28	1.21485	0.559249	0.167797	0.0402651	0.559249	0.917027	1	0.896806
sp|A1L108|ARP5L_RAT	A1L108	212000	278000	268000	283000	258000	254000	283000	314000	4	4	260250	277250	32765.6	27657.1	0.0912893	43302.3	39363	42863.4	38626.5	0.589256	28	1.23141	0.560415	0.167567	0.0401555	0.560415	0.917424	1	0.896806
sp|O35394|PRAF1_RAT	O35394	31453	8776.5	29092	29934	27025	31959	33682	25336	4	4	24813.9	29500.5	10736.1	3958.13	0.249592	10484.4	12397.4	10905	11623.1	0.588113	28	1.13605	0.56117	0.167418	0.0400846	0.56117	0.917681	1	0.896806
sp|Q6AXN4|NDC1_RAT	Q6AXN4	17753	5657.1	7550.5	19993	7821.9	14654	12780	5001.7	4	4	12738.4	10064.4	7184.12	4438.42	-0.339923	6341.72	6210.83	6747.72	6106.16	-0.587668	28	1.22118	0.561465	0.16736	0.040057	0.561465	0.917781	1	0.896806
sp|Q08877-9|DYN3_RAT	Q08877	57495	50319	50913	42891	70476	62108	45144	47937	4	4	50404.5	56416.2	5971.98	11958.7	0.162558	14158.9	15876.5	13396.9	15706.7	0.582419	28	1.37455	0.564945	0.166679	0.0397322	0.564945	0.918957	1	0.899924
sp|P20069|MPPA_RAT	P20069	23277	23714	30178	30732	22679	19770	26784	21786	4	4	26975.2	22754.8	4028.38	2948.89	-0.245469	11863.4	9907.47	11140.5	9273.55	-0.582332	28	1.44318	0.565004	0.166667	0.0397268	0.565004	0.918977	1	0.899924
sp|P97603|NEO1_RAT	P97603	193000	213000	244000	254000	187000	133000	260000	255000	4	4	226000	208750	28083.2	60489	-0.114547	39011.7	38434.5	38386.1	45279.5	-0.581189	28	1.39141	0.565762	0.16652	0.0396563	0.565762	0.919232	1	0.899924
sp|Q5M821|PPM1H_RAT	Q5M821	86005	115000	123000	114000	84505	102000	109000	105000	4	4	109501	100126	16173.7	10801.7	-0.129127	24807.8	22624.3	24157.1	21534.6	-0.579382	28	1.25839	0.566964	0.166286	0.0395448	0.566964	0.919635	1	0.899924
sp|P25235|RPN2_RAT	P25235	534000	521000	551000	496000	513000	546000	558000	578000	4	4	525500	548750	23187.6	27244.3	0.0624583	54742.6	64887.2	51806	61383.4	0.578913	28	1.40392	0.567276	0.166226	0.0395159	0.567276	0.919739	1	0.899924
sp|P20280|RL21_RAT	P20280	15028	77837	94287	90960	107000	5287.2	115000	92566	4	4	69528	79963.3	37020.8	50642.2	0.201744	15763.6	17173	22509.6	28325.7	0.576847	28	1.58353	0.568652	0.165959	0.0393887	0.568652	0.920199	1	0.900611
sp|Q53B90|RAB43_RAT	Q53B90	4441.4	4300.8	2339.5	8265.8	9486.8	7973	5701.3	4981.1	4	4	4836.88	7035.55	2479.13	2072.71	0.540588	5541.19	5897.19	5256.94	5543.4	0.575594	28	1.11196	0.569487	0.165798	0.0393117	0.569487	0.920477	1	0.900611
sp|P04692-3|TPM1_RAT	P04692	43330	42455	61961	46635	39530	51010	46168	35708	4	4	48595.2	43104	9090.5	6815.84	-0.172994	13688.7	14420.4	13353.7	13718.4	-0.57366	28	1.05537	0.570777	0.16555	0.0391929	0.570777	0.920906	1	0.900611
sp|P48721|GRP75_RAT	P48721	1870000	1770000	1690000	1640000	1790000	1600000	1700000	1600000	4	4	1742500	1672500	100457	91423.9	-0.0591524	188052	172063	180205	164826	-0.573263	28	1.19533	0.571042	0.165499	0.0391686	0.571042	0.920994	1	0.900611
sp|Q9Z2Z8|DHCR7_RAT	Q9Z2Z8	392000	414000	408000	382000	397000	317000	377000	435000	4	4	399000	381500	14651.5	49271.4	-0.0647057	45543.3	40325.1	42706.9	43749.6	-0.572472	28	1.04943	0.571571	0.165397	0.03912	0.571571	0.921169	1	0.900611
sp|P38650|DYHC1_RAT	P38650	921000	1090000	1060000	1090000	1090000	697000	1040000	1160000	4	4	1040250	996750	80748.1	205805	-0.0616267	95547.3	77138	96032.8	119065	-0.568752	28	1.53719	0.574058	0.164921	0.0388923	0.574058	0.92199	1	0.90123
sp|Q63270|ACOC_RAT	Q63270	159000	143000	79158	176000	168000	176000	178000	85974	4	4	139290	151994	42291.6	44224.6	0.125923	22644.8	29673.2	28684.4	34261	0.568622	28	1.42661	0.574145	0.164905	0.0388844	0.574145	0.922019	1	0.90123
sp|P68511|1433F_RAT	P68511	459000	271000	311000	321000	345000	351000	253000	332000	4	4	340500	320250	81900.3	45529.3	-0.0884562	43855.7	42536.6	55551.1	44666.3	-0.568173	28	1.54677	0.574446	0.164847	0.0388569	0.574446	0.922118	1	0.90123
sp|Q9Z0W5|PACN1_RAT	Q9Z0W5	61484	99017	118000	127000	124000	138000	108000	75260	4	4	101375	111315	29039.5	26981.2	0.134943	23680.7	22008.6	25717.1	23899.4	0.566243	28	1.1579	0.575739	0.164601	0.038739	0.575739	0.922542	1	0.90123
sp|O88989|MDHC_RAT	O88989	2680000	2470000	2570000	2930000	2740000	2990000	2860000	2810000	4	4	2662500	2850000	197885	105515	0.0981804	543049	455737	511043	424749	0.564324	28	1.44761	0.577027	0.164357	0.038622	0.577027	0.922963	1	0.90123
sp|P21818|STMN2_RAT	P21818	111000	98308	99408	107000	94940	88727	93677	104000	4	4	103929	95336	6095.49	6367.96	-0.124505	24274.3	21799.4	22650.1	20396.4	-0.563842	28	1.23319	0.57735	0.164296	0.0385926	0.57735	0.923069	1	0.90123
sp|Q64568-5|AT2B3_RAT	Q64568	37025	4039.2	33714	48275	37366	34745	30611	42809	4	4	30763.3	36382.8	18874.6	5107.47	0.242044	12503.7	14605.9	14503.3	13727.5	0.562796	28	1.11622	0.578053	0.164163	0.0385289	0.578053	0.923298	1	0.90123
sp|Q68FX0|IDH3B_RAT	Q68FX0	261000	319000	358000	335000	311000	315000	362000	355000	4	4	318250	335750	41387.4	26474.8	0.0772269	46766.5	42185	47346.8	40933.4	0.559212	28	1.3379	0.580463	0.163709	0.038311	0.580463	0.924081	1	0.90123
sp|Q6URK4|ROA3_RAT	Q6URK4	10725	32680	88904	77289	76765	74268	12805	11924	4	4	52399.5	43940.5	36867.7	36476.8	-0.254002	13819	14428.6	21329.5	21530.5	-0.558222	28	1.01894	0.58113	0.163584	0.0382509	0.58113	0.924297	1	0.90123
sp|Q63159|COQ3_RAT	Q63159	45795	32736	37209	30763	34029	36466	44041	10872	4	4	36625.8	31352	6681.25	14303.4	-0.224301	13269.2	13360.9	12668.2	14030.4	-0.557972	28	1.22661	0.581298	0.163552	0.0382358	0.581298	0.924351	1	0.90123
sp|P63322|RALA_RAT	P63322	1960000	2040000	2110000	2160000	1980000	1960000	2010000	1980000	4	4	2067500	1982500	86938.7	20615.5	-0.0605665	261513	195723	245436	181456	-0.556958	28	1.82952	0.581981	0.163424	0.0381742	0.581981	0.924572	1	0.90123
sp|P62909|RS3_RAT	P62909	19829	35549	33219	17664	62190	9678.7	31768	24714	4	4	26565.2	32087.7	9121.21	22081.6	0.272479	11318.5	13725	11297.6	16308	0.556725	28	2.08368	0.582138	0.163395	0.0381601	0.582138	0.924623	1	0.90123
sp|P11275|KCC2A_RAT	P11275	1090000	1260000	1230000	1200000	1160000	1220000	1090000	1160000	4	4	1195000	1157500	74162	53150.7	-0.0459984	103891	91302.8	102127	88037.9	-0.556233	28	1.34569	0.58247	0.163333	0.0381303	0.58247	0.92473	1	0.90123
sp|Q6I7R3|ISOC1_RAT	Q6I7R3	120000	27698	149000	152000	125000	102000	141000	127000	4	4	112174	123750	58136.9	16152.9	0.141684	25180.3	21920.1	35605.3	21627.8	0.555722	28	2.71022	0.582814	0.163268	0.0380994	0.582814	0.924841	1	0.90123
sp|Q4FZT9|PSMD2_RAT	Q4FZT9	53514	72966	48631	67069	54091	45198	66421	53156	4	4	60545	54716.5	11375.7	8764.01	-0.146032	15237.6	15391.9	15058	14816.3	-0.551809	28	1.03289	0.585457	0.162776	0.0378627	0.585457	0.925689	1	0.90123
sp|P52555|ERP29_RAT	P52555	1060000	1140000	1230000	1250000	985000	1180000	1250000	1110000	4	4	1170000	1131250	87559.5	113017	-0.0485907	102201	87427.8	102936	96378	-0.549597	28	1.14072	0.586953	0.162499	0.0377291	0.586953	0.926167	1	0.90123
sp|P27653|C1TC_RAT	P27653	29639	42075	46448	41920	14805	46152	50877	25781	4	4	40020.5	34403.8	7232.27	17008.4	-0.218173	13974.8	14390.7	13364.3	15475.7	-0.549382	28	1.34093	0.587099	0.162472	0.0377162	0.587099	0.926214	1	0.90123
sp|P47860|K6PP_RAT	P47860	185000	222000	223000	234000	227000	263000	226000	201000	4	4	216000	229250	21369.8	25513.1	0.0858904	35856.2	34005.8	34638.9	33625.6	0.548931	28	1.06118	0.587404	0.162416	0.037689	0.587404	0.926311	1	0.90123
sp|P19804|NDKB_RAT	P19804	388000	384000	341000	403000	387000	400000	444000	349000	4	4	379000	395000	26620.8	39183.3	0.0596548	41750.8	40957.8	40570.5	42034.4	0.54776	28	1.07347	0.588197	0.162269	0.0376185	0.588197	0.926563	1	0.90123
sp|P62755|RS6_RAT	P62755	63403	63795	50784	59323	64864	50046	59954	39505	4	4	59326.2	53592.2	6043.17	11233.1	-0.146646	14972.6	15733.7	14141.4	15466.9	-0.547211	28	1.19625	0.588569	0.1622	0.0375854	0.588569	0.926681	1	0.90123
sp|P17074|RS19_RAT	P17074	26354	44482	41550	31994	48392	30124	44269	42122	4	4	36095	41226.8	8402.46	7845.78	0.191782	13376.2	14109	12980.4	13557.9	0.546807	28	1.09095	0.588843	0.16215	0.0375611	0.588843	0.926768	1	0.90123
sp|P07335|KCRB_RAT	P07335	1330000	1740000	1490000	1690000	1600000	1690000	1570000	1120000	4	4	1562500	1495000	188922	255147	-0.0637107	145107	157819	160301	187879	-0.546622	28	1.37369	0.588969	0.162127	0.0375499	0.588969	0.926808	1	0.90123
sp|Q4AEF8|COPG_RAT	Q4AEF8	70900	58802	70298	66674	88782	55614	66161	80417	4	4	66668.5	72743.5	5566.59	14752	0.125813	15771.2	16563.4	14826.9	16786.5	0.542485	28	1.2818	0.591777	0.161611	0.0373013	0.591777	0.927696	1	0.904219
sp|Q9Z1N4|BPNT1_RAT	Q9Z1N4	49539	7634.3	55107	50253	56111	13623	55802	62790	4	4	40633.3	47081.5	22138	22537.4	0.212497	13748.6	14943.2	16341.3	17327.5	0.541461	28	1.12434	0.592473	0.161484	0.0372398	0.592473	0.927915	1	0.904219
sp|Q91ZN1|COR1A_RAT	Q91ZN1	244000	230000	231000	222000	285000	293000	65685	207000	4	4	231750	212671	9105.86	105390	-0.123944	39981.8	38048.1	37255.2	60174.2	-0.53915	28	2.60884	0.594045	0.161198	0.0371013	0.594045	0.928409	1	0.905434
sp|Q6AY23|P5CR2_RAT	Q6AY23	330000	404000	416000	361000	209000	363000	410000	448000	4	4	377750	357500	39634.8	104927	-0.0794885	41366	42137.7	42465.5	62298.8	-0.537168	28	2.15222	0.595395	0.160952	0.0369828	0.595395	0.928831	1	0.906306
sp|Q8R4A1|ERO1A_RAT	Q8R4A1	74055	76441	63875	89131	63992	69926	75185	70697	4	4	75875.5	69950	10381.9	4599.33	-0.11731	16479.6	16447.4	15996.2	15375.5	-0.534131	28	1.08237	0.597467	0.160577	0.0368013	0.597467	0.929477	1	0.907264
sp|P11951|CX6C2_RAT	P11951	517000	556000	528000	515000	561000	507000	573000	561000	4	4	529000	550500	18885.6	29546.6	0.0574748	55460	65619.5	52085	62272.5	0.529667	28	1.42945	0.600518	0.160028	0.0365354	0.600518	0.930421	1	0.907264
sp|P97697|IMPA1_RAT	P97697	290000	292000	319000	262000	251000	250000	287000	311000	4	4	290750	274750	23286.3	29669	-0.0816597	48642.7	39371.3	46306.5	38952.3	-0.52883	28	1.41325	0.601091	0.159926	0.0364856	0.601091	0.930598	1	0.907264
sp|Q66HF1|NDUS1_RAT	Q66HF1	3430000	3130000	3310000	3180000	3510000	3200000	3510000	3570000	4	4	3262500	3447500	135000	167407	0.0795727	573801	488159	534899	458543	0.525164	28	1.36077	0.603603	0.159477	0.0362679	0.603603	0.931369	1	0.907264
sp|P45479|PPT1_RAT	P45479	31849	12609	43329	15923	18909	37105	23153	7707	4	4	25927.5	21718.5	14321.9	12152.1	-0.255559	10911.7	9618.19	12083.4	10532.7	-0.525154	28	1.31613	0.60361	0.159476	0.0362673	0.60361	0.931371	1	0.907264
sp|Q9Z252|LIN7B_RAT	Q9Z252	10704	1256.4	61703	19582	58102	30227	26625	1065.3	4	4	23311.3	29004.8	26665.8	23341.1	0.31526	9210.69	12370.8	15002.9	15745.4	0.523569	28	1.10143	0.604698	0.159283	0.0361733	0.604698	0.931704	1	0.907264
sp|O88339|EPN1_RAT	O88339	62502	52960	52596	26746	39343	33834	47152	53312	4	4	48701	43410.2	15338.4	8569.18	-0.165916	13767.8	14528.8	14590.6	14023.7	-0.522869	28	1.08248	0.605179	0.159197	0.0361318	0.605179	0.93185	1	0.907264
sp|Q5XIC1|GMPPA_RAT	Q5XIC1	16705	14559	18512	17595	19240	16476	21925	20724	4	4	16842.8	19591.2	1691.82	2349.3	0.218082	7423.6	8473.29	6917.4	7919.77	0.522758	28	1.31081	0.605255	0.159184	0.0361253	0.605255	0.931873	1	0.907264
sp|P62752|RL23A_RAT	P62752	102000	100000	134000	126000	141000	127000	131000	97429	4	4	115500	124107	17078.3	18734.7	0.103695	24858.8	22181.1	24334.7	22291.9	0.521626	28	1.19168	0.606033	0.159046	0.0360583	0.606033	0.93211	1	0.907264
sp|Q63083|NUCB1_RAT	Q63083	104000	69837	88985	92318	87110	89725	78655	71474	4	4	88785	81741	14178	8316.75	-0.119256	20496.3	19184.6	20078.8	18173.9	-0.520192	28	1.22062	0.607019	0.158872	0.0359735	0.607019	0.93241	1	0.907264
sp|Q5XIP9|TMM43_RAT	Q5XIP9	30073	5159.2	34788	35007	24316	7924.2	23913	32237	4	4	26256.8	22097.5	14248	10196.6	-0.248805	11261.1	9755.67	12336.8	10191	-0.519851	28	1.46547	0.607253	0.15883	0.0359533	0.607253	0.932481	1	0.907264
sp|Q63707|PYRD_RAT	Q63707	8946.6	28498	18088	12872	13739	28717	34122	5325	4	4	17101.2	20475.8	8470.43	13279.9	0.259823	7385.79	8961.7	7882.37	10326.2	0.519536	28	1.71619	0.60747	0.158792	0.0359347	0.60747	0.932547	1	0.907264
sp|Q02563|SV2A_RAT	Q02563	168000	139000	120000	137000	133000	144000	135000	120000	4	4	141000	133000	19916.5	9899.49	-0.0842689	21456.8	22918	21900.3	21707.1	-0.518884	28	1.01788	0.607919	0.158713	0.0358961	0.607919	0.932683	1	0.907264
sp|Q9Z173-2|LPHN3_RAT	Q9Z173	104000	135000	135000	119000	119000	115000	145000	146000	4	4	123250	131250	14885.7	16540.4	0.0907298	21854.9	22710.8	21374.9	22376.8	0.517042	28	1.09595	0.609187	0.158489	0.0357874	0.609187	0.933066	1	0.907264
sp|O70196|PPCE_RAT	O70196	23145	14620	28165	26446	21347	43064	23681	19611	4	4	23094	26925.8	6021.14	10887.3	0.221468	9246.23	11553.6	9002.68	11824.4	0.515661	28	1.7251	0.610139	0.158322	0.0357059	0.610139	0.933353	1	0.907264
sp|P97584|PTGR1_RAT	P97584	9625.5	20443	23367	8860.1	18179	12236	21604	21306	4	4	15573.9	18331.2	7413.93	4348.77	0.235175	7411.28	7752.39	7671.95	7454.29	0.515538	28	1.05925	0.610224	0.158307	0.0356987	0.610224	0.933379	1	0.907264
sp|P19234|NDUV2_RAT	P19234	2160000	2000000	2090000	1990000	2190000	1950000	2240000	2200000	4	4	2060000	2145000	80415.6	131783	0.0583333	260446	230455	243983	221910	0.515456	28	1.20883	0.610281	0.158297	0.0356938	0.610281	0.933396	1	0.907264
sp|Q99P39|NFS1_RAT	Q99P39	41080	66195	67906	85272	81418	71142	101000	34154	4	4	65113.2	71928.5	18192.9	28063.8	0.143612	16150.4	16711.2	17161	20202.4	0.514217	28	1.38587	0.611135	0.158148	0.0356209	0.611135	0.933653	1	0.907264
sp|Q9Z214|HOME1_RAT	Q9Z214	190000	194000	179000	190000	181000	180000	169000	176000	4	4	188250	176500	6448.51	5446.71	-0.0929817	30167	38948.6	28088.3	36147.4	-0.513351	28	1.65616	0.611733	0.158043	0.0355699	0.611733	0.933832	1	0.907264
sp|Q62889-2|NLGN3_RAT	Q62889	395000	426000	368000	459000	421000	391000	471000	428000	4	4	412000	427750	39285.3	32998.7	0.0541235	46382.5	39918.9	46633.9	39990.2	0.512759	28	1.35987	0.612142	0.157972	0.035535	0.612142	0.933955	1	0.907264
sp|P35565|CALX_RAT	P35565	1080000	1050000	1090000	1030000	1140000	1080000	1170000	986000	4	4	1062500	1094000	27537.9	81141.9	0.0421499	92747.2	85719.6	86808.2	87801	0.510248	28	1.023	0.613877	0.157669	0.0353874	0.613877	0.934474	1	0.907264
sp|P84100|RL19_RAT	P84100	56034	49945	64363	11587	51597	57858	51814	42829	4	4	45482.2	51024.5	23356.8	6186.38	0.165887	13185.9	15232.1	16307.4	14390.1	0.509663	28	1.28423	0.614281	0.157599	0.035353	0.614281	0.934594	1	0.907264
sp|Q9QVC8|FKBP4_RAT	Q9QVC8	22451	22627	14303	13952	42615	11672	2898.2	31028	4	4	18333.2	22053.3	4859.03	18055.6	0.266532	8167.96	9738.61	7889.49	12294.3	0.509316	28	2.42835	0.614522	0.157557	0.0353326	0.614522	0.934666	1	0.907264
sp|Q63151-2|ACSL3_RAT	Q63151	93927	75582	53368	76206	81724	67675	54085	71486	4	4	74770.8	68742.5	16610.8	11431.4	-0.121272	16584.1	16665.2	17171.7	16311.2	-0.50906	28	1.10829	0.614698	0.157527	0.0353176	0.614698	0.934718	1	0.907264
sp|P07150|ANXA1_RAT	P07150	60090	24279	20277	73885	26393	26535	47633	54979	4	4	44632.8	38885	26470.7	14652.8	-0.198889	12635.1	14520.7	16940.8	15057.8	-0.507179	28	1.26573	0.616	0.157301	0.0352073	0.616	0.935105	1	0.908036
sp|P46101|DPP6_RAT	P46101	939000	993000	984000	998000	957000	948000	959000	939000	4	4	978500	950750	26962.9	9178.78	-0.0415058	89418	76981.5	83720.6	71397.6	-0.504405	28	1.37498	0.617923	0.156969	0.0350447	0.617923	0.935675	1	0.908253
sp|Q923V8|SEP15_RAT	Q923V8	127000	143000	112000	105000	117000	97814	119000	123000	4	4	121750	114204	16879.5	11207.5	-0.0923149	22564	20917.1	22303.6	20048.4	-0.50327	28	1.23763	0.618711	0.156833	0.0349783	0.618711	0.935907	1	0.908253
sp|Q9JI66-3|S4A4_RAT	Q9JI66	74004	136000	279000	104000	116000	239000	281000	36418	4	4	148251	168104	90767.4	112291	0.181317	22406.7	39378.4	46859.1	63491.1	0.503189	28	1.83585	0.618767	0.156823	0.0349736	0.618767	0.935924	1	0.908253
sp|Q5XI73|GDIR1_RAT	Q5XI73	1740000	1730000	1730000	1690000	1730000	1910000	1830000	1660000	4	4	1722500	1782500	22173.6	109962	0.0493981	174470	182184	161853	176183	0.501582	28	1.18491	0.619882	0.156632	0.0348797	0.619882	0.936252	1	0.908253
sp|Q63505|TF3C1_RAT	Q63505	19471	57816	28288	64378	24445	51104	27259	45329	4	4	42488.2	37034.2	21951	13175.8	-0.198204	13020.1	14839.1	15765.7	15031.4	-0.500757	28	1.1001	0.620456	0.156533	0.0348314	0.620456	0.93642	1	0.908253
sp|P05712|RAB2A_RAT	P05712	1280000	1200000	1230000	1230000	1220000	1300000	1340000	1220000	4	4	1235000	1270000	33166.2	60000	0.0403175	106533	101643	99818.3	98116.1	0.500122	28	1.035	0.620897	0.156458	0.0347943	0.620897	0.93655	1	0.908253
sp|B2GUZ5|CAZA1_RAT	B2GUZ5	8057.6	54682	49937	62299	25405	64740	61528	46360	4	4	43743.9	49508.2	24329.7	17957	0.178587	12886.4	15212.6	16406.7	16354.2	0.497667	28	1.00643	0.622605	0.156166	0.0346512	0.622605	0.937049	1	0.908253
sp|O35889|AFAD_RAT	O35889	161000	215000	225000	224000	222000	172000	232000	247000	4	4	206250	218250	30500	32500	0.0815875	29557.5	36758.6	30792.5	37208.9	0.496916	28	1.46017	0.623127	0.156077	0.0346074	0.623127	0.937202	1	0.908253
sp|Q08163|CAP1_RAT	Q08163	295000	288000	278000	227000	257000	255000	266000	254000	4	4	272000	258000	30800.4	5477.23	-0.0762356	45767.5	37182.8	44706.9	34517.8	-0.495735	28	1.67751	0.62395	0.155937	0.0345386	0.62395	0.937441	1	0.908253
sp|P97839|DLGP4_RAT	P97839	87718	89005	89878	75028	83036	96351	93628	95473	4	4	85407.2	92122	6976.15	6162.71	0.109187	20236.5	20622.1	19011.6	19304.3	0.495659	28	1.03103	0.624003	0.155928	0.0345342	0.624003	0.937457	1	0.908253
sp|P61206|ARF3_RAT	P61206	976000	1040000	1120000	1190000	1100000	1150000	1100000	1100000	4	4	1081500	1112500	93286.3	25000	0.0407717	92364.7	86868.7	95798.1	81253.1	0.493568	28	1.39006	0.62546	0.15568	0.0344125	0.62546	0.93788	1	0.908253
sp|Q5RJR8|LRC59_RAT	Q5RJR8	850000	1030000	1070000	1040000	926000	1060000	1110000	1020000	4	4	997500	1029000	99791.4	77914.5	0.0448542	90579.3	82460.9	95741.6	84434.9	0.493519	28	1.28575	0.625495	0.155674	0.0344096	0.625495	0.93789	1	0.908253
sp|Q5EGY4|YKT6_RAT	Q5EGY4	201000	231000	218000	228000	244000	218000	217000	245000	4	4	219500	231000	13527.7	15599.1	0.0736719	36772	33086.4	34615.4	31471.7	0.491626	28	1.20976	0.626815	0.155451	0.0342997	0.626815	0.938272	1	0.909038
sp|O35092|TI17A_RAT	O35092	11002	5984.3	12466	14265	8332.5	11004	2952.2	13221	4	4	10929.3	8877.42	3556.53	4426.97	-0.299991	6225.29	5994.95	5994.03	5916.48	-0.487261	28	1.02638	0.629867	0.154937	0.0340464	0.629867	0.93915	1	0.912328
sp|Q9WVJ4|SYJ2B_RAT	Q9WVJ4	126000	117000	93970	126000	114000	45088	143000	125000	4	4	115742	106772	15122.3	42824.8	-0.116385	24532.8	21805.5	23767.3	28293.9	-0.485525	28	1.41719	0.631081	0.154733	0.0339459	0.631081	0.939498	1	0.912954
sp|P13668|STMN1_RAT	P13668	1560000	1260000	1550000	1370000	1670000	1380000	1450000	1440000	4	4	1435000	1485000	145717	127148	0.0494122	132294	152097	139827	152620	0.483118	28	1.19136	0.632768	0.154451	0.0338067	0.632768	0.939979	1	0.914129
sp|Q03555|GEPH_RAT	Q03555	198000	243000	251000	235000	221000	196000	215000	245000	4	4	231750	219250	23429	20205.2	-0.0799925	39981.8	36042.4	38572.1	34654.8	-0.482129	28	1.23885	0.633462	0.154336	0.0337496	0.633462	0.940176	1	0.914129
sp|P63041|CPLX1_RAT	P63041	9877.7	1059.5	7028.8	8649.4	8121.5	8059.1	9320.1	8617.2	4	4	6653.85	8529.48	3907.8	583.232	0.358268	5765.7	5838.4	5636.18	5412.05	0.480075	28	1.08454	0.634903	0.154096	0.033631	0.634903	0.940585	1	0.915077
sp|P35280|RAB8A_RAT	P35280	11192	12462	20260	7611	7218.6	4764.8	5466.4	46696	4	4	12881.2	16036.5	5330.75	20465.7	0.316082	6474.38	7089.63	6482.19	11525.4	0.477221	28	3.16133	0.636909	0.153763	0.0334664	0.636909	0.941151	1	0.91531
sp|P62914|RL11_RAT	P62914	131000	147000	157000	134000	129000	232000	73779	179000	4	4	142250	153445	12038.1	67745.1	0.109291	21012.4	31084.7	20236.1	42563.6	0.475066	28	4.42406	0.638425	0.153513	0.0333424	0.638425	0.941577	1	0.91531
sp|P62744|AP2S1_RAT	P62744	34113	42264	31970	33973	34899	39517	12562	37674	4	4	35580	31163	4562.25	12545.1	-0.191232	13458.4	13338	12637.7	13645.9	-0.474971	28	1.16591	0.638492	0.153502	0.0333369	0.638492	0.941596	1	0.91531
sp|Q07984|SSRD_RAT	Q07984	578000	516000	489000	502000	542000	508000	516000	448000	4	4	521250	503500	39407.1	39745	-0.0499837	53356.8	53906.9	52659.4	53191.4	-0.47429	28	1.02031	0.638971	0.153423	0.0332978	0.638971	0.94173	1	0.91531
sp|P62907|RL10A_RAT	P62907	106000	114000	85683	101000	90719	104000	103000	79914	4	4	101671	94408.2	11927.7	11394.6	-0.10692	23734.9	21516	22657.3	20606.4	-0.474264	28	1.20896	0.63899	0.15342	0.0332962	0.63899	0.941735	1	0.91531
sp|Q9JM53|AIFM1_RAT	Q9JM53	90064	83016	71483	111000	118000	72618	107000	86779	4	4	88890.8	96099.2	16610.6	20303.6	0.112492	20763.2	22196.2	20703.8	22597	0.470412	28	1.19124	0.641704	0.152974	0.033075	0.641704	0.942493	1	0.916861
sp|P34064|PSA5_RAT	P34064	216000	235000	222000	230000	141000	293000	208000	207000	4	4	225750	212250	8421.2	62297	-0.0889614	38294.4	37596.3	35667.4	45201.6	-0.468921	28	1.60606	0.642757	0.152802	0.0329895	0.642757	0.942785	1	0.916861
sp|P97829-2|CD47_RAT	P97829	812000	809000	774000	788000	746000	729000	788000	829000	4	4	795750	773000	18006.9	44818.2	-0.0418468	76900.2	67079.9	71682.1	65477.7	-0.468658	28	1.19849	0.642943	0.152772	0.0329744	0.642943	0.942837	1	0.916861
sp|Q5FWY5|AIP_RAT	Q5FWY5	20064	33316	25307	77727	90151	31321	31144	28599	4	4	39103.5	45303.8	26319.3	29924	0.212333	14156.2	14856.8	17894.3	19521.1	0.468267	28	1.19009	0.643218	0.152727	0.032952	0.643218	0.942913	1	0.916861
sp|Q7TMB7|LPPR4_RAT	Q7TMB7	14860	22769	20208	15274	16920	19359	18069	9136	4	4	18277.8	15871	3855.76	4599.2	-0.203695	8019.9	7183.62	7636.5	6983.2	-0.465162	28	1.19586	0.645413	0.15237	0.0327742	0.645413	0.94352	1	0.918839
sp|P62815|VATB2_RAT	P62815	865000	1040000	1470000	1170000	1250000	1090000	1130000	910000	4	4	1136250	1095000	255192	140831	-0.0533494	90909.9	86645.9	145048	103368	-0.463192	28	1.96901	0.646807	0.152144	0.0326615	0.646807	0.943903	1	0.918839
sp|Q9ESH6|GLRX1_RAT	Q9ESH6	63774	67214	64337	67761	67615	82578	17204	72632	4	4	65771.5	60007.2	2007.21	29205.1	-0.132326	16126.9	15869.5	14959.5	19965.9	-0.462094	28	1.78133	0.647585	0.152018	0.0325988	0.647585	0.944116	1	0.918839
sp|Q75Q39|TOM70_RAT	Q75Q39	158000	202000	166000	151000	137000	142000	156000	201000	4	4	169250	159000	22677.1	29131.9	-0.0901291	25112.5	36430.5	25509.6	36324.1	-0.461849	28	2.0276	0.647758	0.15199	0.0325848	0.647758	0.944164	1	0.918839
sp|O88496|VKGC_RAT	O88496	5827	37792	32678	35055	4196.5	37772	49896	38223	4	4	27838	32521.9	14822	19699.9	0.224355	11878.3	13816.5	12962.1	15709.4	0.459955	28	1.46883	0.6491	0.151773	0.0324766	0.6491	0.944531	1	0.91934
sp|Q5XIM9|TCPB_RAT	Q5XIM9	291000	172000	258000	248000	249000	255000	197000	217000	4	4	242250	229500	50308.2	27343.5	-0.0780025	40197.7	34107.8	43901.7	34020	-0.459126	28	1.6653	0.649688	0.151679	0.0324294	0.649688	0.944691	1	0.91934
sp|Q91Z79|LIPA3_RAT	Q91Z79	81066	83560	85520	93994	89499	96807	95716	86789	4	4	86035	92202.8	5610.33	4836.01	0.0998861	20229.6	20615.3	18908.2	19216.9	0.457559	28	1.03292	0.6508	0.1515	0.03234	0.6508	0.944994	1	0.919798
sp|Q9Z2P6|SNP29_RAT	Q9Z2P6	41634	40719	42227	40690	29936	42155	40526	35816	4	4	41317.5	37108.2	748.18	5485.19	-0.155013	13249.2	14777	12271.3	13914.5	-0.453765	28	1.28574	0.653496	0.151068	0.032124	0.653496	0.945724	1	0.922489
sp|Q9WTT6|GUAD_RAT	Q9WTT6	618000	560000	691000	694000	617000	708000	569000	581000	4	4	640750	618750	64287.8	62898.7	-0.050405	66090.2	68544.1	68040.8	69820.3	-0.451325	28	1.05299	0.655231	0.150792	0.0319853	0.655231	0.946192	1	0.923388
sp|P42676|NEUL_RAT	P42676	534000	554000	543000	556000	546000	509000	519000	546000	4	4	546750	530000	10242.9	18920.9	-0.044889	55094.1	57411.6	51227.1	53869.6	-0.450644	28	1.10583	0.655717	0.150715	0.0319466	0.655717	0.946322	1	0.923388
sp|P14408-2|FUMH_RAT	P14408	359000	383000	357000	252000	376000	390000	307000	336000	4	4	337750	352250	58374.5	37862.7	0.0606439	44182.3	41621.9	49024.6	42333.2	0.447719	28	1.34111	0.657801	0.150384	0.0317807	0.657801	0.94688	1	0.92379
sp|P62718|RL18A_RAT	P62718	167000	195000	228000	186000	192000	189000	223000	215000	4	4	194000	204750	25495.1	16820.1	0.0778068	29055.8	40183.7	29375.5	38008.9	0.447567	28	1.67418	0.657909	0.150367	0.031772	0.657909	0.946909	1	0.92379
sp|P18445|RL27A_RAT	P18445	302000	339000	360000	348000	350000	347000	363000	341000	4	4	337250	350250	25025	9287.09	0.0545666	44720.8	42502.3	42993.5	39583.6	0.444896	28	1.1797	0.659815	0.150066	0.0316207	0.659815	0.947416	1	0.92379
sp|Q9QZA2|PDC6I_RAT	Q9QZA2	16285	16934	21151	20307	20497	16149	20612	27981	4	4	18669.2	21309.8	2417.78	4908.71	0.19085	8332.87	9423.2	7795.5	9015.25	0.443102	28	1.33742	0.661097	0.149864	0.0315191	0.661097	0.947756	1	0.92379
sp|Q6JAM9|TMM35_RAT	Q6JAM9	239000	187000	246000	244000	200000	216000	226000	228000	4	4	229000	217500	28154.3	12793.2	-0.0743322	39661	36729.1	38963.3	34516.4	-0.441857	28	1.27427	0.661987	0.149725	0.0314487	0.661987	0.947991	1	0.92379
sp|Q64232|TECR_RAT	Q64232	121000	170000	156000	136000	145000	168000	156000	147000	4	4	145750	154000	21608.3	10488.1	0.0794345	22033.4	31581.4	22719.4	29639.1	0.441827	28	1.7019	0.662008	0.149721	0.031447	0.662008	0.947997	1	0.92379
sp|Q7TQ94|NIT1_RAT	Q7TQ94	13232	22308	17255	21184	17795	18803	25065	22669	4	4	18494.8	21083	4123.37	3385.31	0.188964	8194.37	9299.41	7822.95	8751.04	0.441006	28	1.25135	0.662595	0.149629	0.0314006	0.662595	0.948152	1	0.92379
sp|Q5U2Y0|WIPI4_RAT	Q5U2Y0	64997	47065	81156	120000	87748	62241	73755	116000	4	4	78304.5	84936	31089.3	23187.3	0.117281	17060.1	19761.5	21367.9	21211.8	0.440506	28	1.01477	0.662953	0.149573	0.0313723	0.662953	0.948246	1	0.92379
sp|Q64605-2|PTPRS_RAT	Q64605	164000	144000	148000	164000	165000	153000	174000	165000	4	4	155000	164250	10519.8	8616.84	0.0836252	22352.6	38913.2	21259.7	36246.8	0.440251	28	2.90685	0.663135	0.149545	0.0313579	0.663135	0.948294	1	0.92379
sp|P50399|GDIB_RAT	P50399	951000	1050000	1120000	1110000	1080000	1060000	1050000	1150000	4	4	1057750	1085000	77590.3	45092.5	0.0366964	93057.2	85414.9	93341.4	81787.4	0.439148	28	1.30249	0.663925	0.149421	0.0312956	0.663925	0.948502	1	0.92379
sp|Q8R431|MGLL_RAT	Q8R431	25652	33850	45668	28257	31048	20302	62303	37470	4	4	33356.8	37780.8	8891.58	17816.4	0.179673	12676.8	14773.3	12437.3	15971.6	0.43709	28	1.6491	0.665398	0.149191	0.0311795	0.665398	0.948888	1	0.924122
sp|P29266|3HIDH_RAT	P29266	76335	101000	81422	87858	89284	77075	84173	73204	4	4	86653.8	80934	10663.2	7184.67	-0.0985163	20179.9	18859.5	19324	17774.4	-0.4357	28	1.18197	0.666395	0.149036	0.0311011	0.666395	0.949148	1	0.924122
sp|P62250|RS16_RAT	P62250	208000	215000	232000	197000	282000	202000	113000	205000	4	4	213000	200500	14674.2	69091.7	-0.0872512	32253.8	39460	30624.1	48554.9	-0.435497	28	2.51386	0.666541	0.149014	0.0310896	0.666541	0.949187	1	0.924122
sp|P10960|SAP_RAT	P10960	297000	253000	625000	270000	349000	335000	435000	412000	4	4	361250	382750	176764	48321	0.0834048	40972	38943.3	90190.8	42429.6	0.431412	28	4.51843	0.669472	0.14856	0.0308596	0.669472	0.949949	1	0.926194
sp|P81155|VDAC2_RAT	P81155	1770000	2290000	2120000	1880000	2080000	1760000	2150000	2370000	4	4	2015000	2090000	234450	252323	0.0527231	256248	214143	260885	230107	0.431201	28	1.28541	0.669624	0.148536	0.0308477	0.669624	0.949988	1	0.926194
sp|O35263|PA1B3_RAT	O35263	342000	397000	425000	419000	364000	365000	387000	416000	4	4	395750	383000	37801	24426.8	-0.047245	45856.1	38962.1	45919.3	37802.7	-0.42873	28	1.47552	0.6714	0.148262	0.0307087	0.6714	0.950447	1	0.92755
sp|P12007|IVD_RAT	P12007	158000	225000	253000	145000	280000	174000	139000	136000	4	4	195250	182250	52066.5	67411.1	-0.0994037	29320.1	40630.8	36301.1	48875.3	-0.427059	28	1.81275	0.672603	0.148078	0.0306148	0.672603	0.950756	1	0.928112
sp|P35213|1433B_RAT	P35213	284000	186000	259000	261000	294000	244000	234000	266000	4	4	247500	259500	42540.2	26602	0.068306	40967.6	37393.1	42736	36744.2	0.42583	28	1.35273	0.673487	0.147942	0.0305459	0.673487	0.950983	1	0.928234
sp|O54874|MRCKA_RAT	O54874	38240	34921	33462	31353	35613	34815	36140	16451	4	4	34494	30754.8	2895.15	9551.38	-0.165536	13155.3	13110.7	12252.9	12918.3	-0.420023	28	1.11156	0.677674	0.147303	0.0302203	0.677674	0.95205	1	0.928637
sp|Q9QXQ0|ACTN4_RAT	Q9QXQ0	138000	176000	198000	166000	167000	175000	203000	171000	4	4	169500	179000	24893.1	16329.9	0.0786743	25101.4	39208.1	25939.5	37078.4	0.419879	28	2.04324	0.677778	0.147287	0.0302122	0.677778	0.952076	1	0.928637
sp|Q4KMA2|RD23B_RAT	Q4KMA2	113000	123000	23169	106000	93020	117000	100000	85477	4	4	91292.2	98874.2	45948.2	13460.7	0.115102	21556.9	22054.4	29167.1	21348	0.419533	28	1.8667	0.678028	0.147249	0.0301929	0.678028	0.952139	1	0.928637
sp|Q924S5|LONM_RAT	Q924S5	873000	871000	830000	848000	887000	772000	873000	985000	4	4	855500	879250	20436.9	87148.8	0.0395056	85067.8	75681.5	79323.6	80851.3	0.419367	28	1.03889	0.678148	0.147231	0.0301836	0.678148	0.95217	1	0.928637
sp|P62632|EF1A2_RAT	P62632	269000	433000	365000	280000	325000	312000	290000	363000	4	4	336750	322500	77185.4	30621.3	-0.0623788	44441.9	41185.4	54493.6	40679.8	-0.4191	28	1.79446	0.678341	0.147202	0.0301686	0.678341	0.952219	1	0.928637
sp|P08644-2|RASK_RAT	P08644	311000	291000	371000	339000	325000	314000	382000	343000	4	4	328000	341000	34775.5	29832.9	0.0560759	45655.8	43442.8	45230.7	42525	0.4188	28	1.1313	0.678558	0.147169	0.0301518	0.678558	0.952273	1	0.928637
sp|P09495|TPM4_RAT	P09495	46760	50242	57534	47458	41577	60598	45278	38021	4	4	50498.5	46368.5	4925.62	9938.26	-0.123095	14212.7	15085.8	13354.5	14704.9	-0.415828	28	1.21245	0.680705	0.146844	0.0299857	0.680705	0.952815	1	0.928952
sp|Q66HA8|HS105_RAT	Q66HA8	491000	489000	524000	504000	453000	507000	511000	480000	4	4	502000	487750	16103.8	26949	-0.0415455	50280.4	52457.1	47143.7	50142.4	-0.414097	28	1.13126	0.681958	0.146655	0.029889	0.681958	0.953129	1	0.928952
sp|P12785|FAS_RAT	P12785	536000	501000	543000	481000	533000	546000	531000	515000	4	4	515250	531250	29307.3	12711.5	0.0441183	52515	62889	50476.7	58520.5	0.414067	28	1.34411	0.68198	0.146652	0.0298872	0.68198	0.953135	1	0.928952
sp|Q99M64|P4K2A_RAT	Q99M64	40967	84651	78976	43877	51803	90333	52031	32911	4	4	62117.8	56769.5	22891.2	24102.9	-0.12989	15898.7	15934.6	18136.9	18496.7	-0.412911	28	1.04007	0.682817	0.146526	0.0298227	0.682817	0.953344	1	0.928952
sp|P63102|1433Z_RAT	P63102	2760000	3830000	3680000	3500000	3140000	2910000	3050000	4030000	4	4	3442500	3282500	474579	507239	-0.0686616	594826	476321	592904	499604	-0.412727	28	1.40837	0.68295	0.146506	0.0298124	0.68295	0.953378	1	0.928952
sp|P60892|PRPS1_RAT	P60892	13679	24988	10180	12617	17044	17411	16957	18360	4	4	15366	17443	6579.78	642.212	0.182907	7319.79	7375.43	7429.82	6834.79	0.411476	28	1.1817	0.683857	0.14637	0.0297426	0.683857	0.953604	1	0.928952
sp|P61354|RL27_RAT	P61354	120000	144000	141000	137000	147000	139000	157000	126000	4	4	135500	142250	10723.8	13099	0.0701358	23386.9	25400.7	22213.8	24285.7	0.410176	28	1.19523	0.684799	0.146229	0.0296701	0.684799	0.953838	1	0.928952
sp|Q64122|MYL9_RAT	Q64122	15241	19281	13489	10780	13484	13231	14080	10558	4	4	14697.8	12838.2	3564.23	1561.27	-0.195147	7172.33	6517.41	6842.19	6077.08	-0.40639	28	1.26765	0.687546	0.145818	0.0294591	0.687546	0.954519	1	0.928952
sp|Q5I0K5|ABHDA_RAT	Q5I0K5	77124	92909	108000	94706	54271	110000	125000	57220	4	4	93184.8	86622.8	12646.9	36196.1	-0.105348	21689	19540	20916.1	24658	-0.405886	28	1.3898	0.687911	0.145764	0.0294311	0.687911	0.954609	1	0.928952
sp|P68255|1433T_RAT	P68255	362000	217000	203000	253000	253000	233000	243000	257000	4	4	258750	246500	71983.2	10754.8	-0.0699712	41502.7	34707	50860.1	32515.9	-0.405859	28	2.4466	0.687931	0.145761	0.0294296	0.687931	0.954614	1	0.928952
sp|P26284|ODPA_RAT	P26284	1540000	1770000	1280000	1460000	1490000	1290000	1410000	1680000	4	4	1512500	1467500	203204	163783	-0.0435746	137468	147525	158259	156214	-0.404729	28	1.02636	0.688752	0.145639	0.0293667	0.688752	0.954816	1	0.928952
sp|O35274|NEB2_RAT	O35274	76124	59465	60371	79301	67203	63270	67443	59551	4	4	68815.2	64366.8	10361.8	3737.29	-0.0964127	15824.7	16832	15416	15679.1	-0.404623	28	1.03442	0.688829	0.145627	0.0293608	0.688829	0.954835	1	0.928952
sp|P62268|RS23_RAT	P62268	43246	52843	53285	50841	58413	45923	52657	59048	4	4	50053.8	54010.2	4661.41	6110.05	0.109755	13936.2	15432.9	13081.6	14565.4	0.404188	28	1.23971	0.689145	0.145581	0.0293366	0.689145	0.954913	1	0.928952
sp|P19945|RLA0_RAT	P19945	267000	307000	356000	349000	330000	317000	319000	263000	4	4	319750	307250	41290.6	30048.6	-0.0575313	46228	42482.7	46873	41718.6	-0.398409	28	1.26237	0.693351	0.144959	0.0290154	0.693351	0.955941	1	0.932298
sp|P97690|SMC3_RAT	P97690	17890	11811	31560	15630	52557	8227	13150	15509	4	4	19222.8	22360.8	8598.95	20358.1	0.218154	8506.56	9809.97	8824.34	13088.1	0.397591	28	2.19984	0.693947	0.144871	0.02897	0.693947	0.956085	1	0.932298
sp|P56603|SCAM1_RAT	P56603	369000	364000	421000	397000	374000	370000	380000	383000	4	4	387750	376750	26500	5852.35	-0.0415193	42953.9	39363.1	41616.6	36543.7	-0.397227	28	1.29691	0.694212	0.144832	0.0289498	0.694212	0.95615	1	0.932298
sp|Q1WIM2|CADM2_RAT	Q1WIM2	367000	549000	534000	469000	498000	430000	437000	494000	4	4	479750	464750	82798.5	36234.2	-0.0458279	49427.3	48336.6	59691.7	47791.1	-0.39233	28	1.56003	0.697785	0.144308	0.0286783	0.697785	0.957012	1	0.932298
sp|Q5FVI3|LRC57_RAT	Q5FVI3	54449	52119	54897	55532	54895	54602	59054	64092	4	4	54249.2	58160.8	1488.05	4446.25	0.100443	14232.6	16119.8	13194.9	15065.3	0.390629	28	1.3036	0.699028	0.144127	0.0285841	0.699028	0.95731	1	0.932298
sp|Q66HA6|ARL8B_RAT	Q66HA6	536000	500000	519000	507000	532000	526000	472000	476000	4	4	515500	501500	15758.6	31890.4	-0.0397227	52735	53836.3	49365.1	51982.9	-0.390583	28	1.10887	0.699062	0.144122	0.0285815	0.699062	0.957318	1	0.932298
sp|P15205|MAP1B_RAT	P15205	1140000	1080000	1080000	1090000	1120000	1110000	1100000	966000	4	4	1097500	1074000	28722.8	72461.5	-0.0312269	91762.4	83812.5	85989.7	84535	-0.389771	28	1.03471	0.699655	0.144036	0.0285366	0.699655	0.95746	1	0.932298
sp|P13233|CN37_RAT	P13233	524000	445000	482000	537000	562000	538000	543000	407000	4	4	497000	512500	41864.9	71089.1	0.0443062	49772.1	56683.1	49989.4	61942.8	0.389457	28	1.53542	0.699885	0.144003	0.0285192	0.699885	0.957515	1	0.932298
sp|Q6P7S1|ASAH1_RAT	Q6P7S1	28125	19293	34004	18851	26015	29490	33649	23164	4	4	25068.2	28079.5	7330.28	4525.23	0.163656	10645.2	12129.4	10423.3	11423.4	0.389451	28	1.2011	0.699889	0.144002	0.0285188	0.699889	0.957516	1	0.932298
sp|P84092|AP2M1_RAT	P84092	636000	601000	591000	599000	569000	697000	554000	680000	4	4	606750	625000	19972.9	73905.3	0.042754	62542.4	70027.6	58636.5	73305.8	0.388827	28	1.56293	0.700345	0.143936	0.0284843	0.700345	0.957625	1	0.932298
sp|Q5U2Y1-2|GTF2I_RAT	Q5U2Y1	151000	132000	159000	143000	138000	160000	174000	141000	4	4	146250	153250	11528.9	16918.9	0.0674504	21941.5	30577.2	21003.3	29372.4	0.387712	28	1.95572	0.701161	0.143817	0.0284226	0.701161	0.957819	1	0.932298
sp|Q62876|SNG1_RAT	Q62876	735000	807000	819000	853000	798000	847000	873000	775000	4	4	803500	823250	49648.8	44739.1	0.0350326	78112.4	70441.2	75882.2	68425.3	0.386584	28	1.22983	0.701986	0.143698	0.0283603	0.701986	0.958015	1	0.932298
sp|P31647|S6A11_RAT	P31647	47760	18598	13775	17275	47543	5300.8	12414	47156	4	4	24352	28103.5	15737.4	22412.9	0.206707	10172.9	12189.2	11906.9	15329.6	0.386536	28	1.65753	0.702022	0.143693	0.0283576	0.702022	0.958023	1	0.932298
sp|Q5BJU7|WASF1_RAT	Q5BJU7	271000	170000	239000	264000	180000	253000	244000	225000	4	4	236000	225500	46094.1	32501.3	-0.0656594	40387.9	33806.5	43051.6	34727	-0.379665	28	1.53689	0.707058	0.142967	0.0279781	0.707058	0.959211	1	0.936669
sp|Q05764-2|ADDB_RAT	Q05764	151000	122000	132000	132000	140000	126000	126000	122000	4	4	134250	128500	12120.9	7895.15	-0.0631537	23250.4	21870.1	22244.9	20574.9	-0.379522	28	1.16892	0.707163	0.142952	0.0279702	0.707163	0.959235	1	0.936669
sp|P82471|GNAQ_RAT	P82471	2540000	2540000	2450000	2780000	2680000	2210000	2490000	2450000	4	4	2577500	2457500	141510	193111	-0.068781	528815	417676	493951	396891	-0.378759	28	1.54891	0.707723	0.142872	0.0279281	0.707723	0.959366	1	0.936669
sp|O35430|APBA1_RAT	O35430	162000	147000	127000	128000	155000	146000	158000	129000	4	4	141000	147000	16753.1	13038.4	0.060121	21456.8	24917.9	21325.3	23845.9	0.375111	28	1.25037	0.710404	0.142489	0.0277269	0.710404	0.95999	1	0.937453
sp|Q3T1J1|IF5A1_RAT	Q3T1J1	73449	81400	64884	60955	62519	60639	71210	69724	4	4	70172	66023	9123.65	5223.91	-0.0879268	16222.5	16770.8	15601.6	15713.9	-0.374736	28	1.01445	0.71068	0.142449	0.0277063	0.71068	0.960054	1	0.937453
sp|Q3KRD0|SYDM_RAT	Q3KRD0	73209	63537	11367	73771	57848	62350	12658	69078	4	4	55471	50483.5	29775.5	25635.7	-0.135922	14195.3	15475.3	19044.7	18603.7	-0.374672	28	1.04797	0.710727	0.142443	0.0277027	0.710727	0.960065	1	0.937453
sp|Q9Z0U4-2|GABR1_RAT	Q9Z0U4	287000	297000	274000	323000	287000	314000	332000	294000	4	4	295250	306750	20758.5	20353.1	0.0551263	49204.9	42376.2	46557.3	40348.2	0.373327	28	1.33146	0.711716	0.142302	0.0276287	0.711716	0.960294	1	0.937697
sp|B2GV24|UFL1_RAT	B2GV24	7838.5	21091	24861	25195	22238	9623.8	14141	43747	4	4	19746.4	22437.5	8153.78	15134.5	0.184321	8553.02	9859.41	8772.13	11506.7	0.371976	28	1.72064	0.712711	0.142161	0.0275543	0.712711	0.960523	1	0.937947
sp|Q62910-5|SYNJ1_RAT	Q62910	124000	119000	137000	138000	96394	129000	147000	123000	4	4	129500	123848	9469.25	20952.3	-0.0643757	22467.7	21836.7	21257.9	22423.1	-0.365816	28	1.11263	0.717252	0.141519	0.0272154	0.717252	0.961563	1	0.940198
sp|P28480|TCPA_RAT	P28480	540000	753000	705000	641000	673000	659000	644000	738000	4	4	659750	678500	92077.4	41396.5	0.0404294	67597.4	71715.8	75719.2	69105.9	0.365805	28	1.20055	0.71726	0.141518	0.0272148	0.71726	0.961565	1	0.940198
sp|P97576|GRPE1_RAT	P97576	153000	110000	41624	8677.9	152000	119000	55599	21150	4	4	78325.5	86937.2	65261.9	59361.1	0.150493	17206	19401.7	34152.9	32828.9	0.363576	28	1.08229	0.718905	0.141287	0.0270923	0.718905	0.961938	1	0.940198
sp|P07340|AT1B1_RAT	P07340	5040000	4940000	5220000	5390000	4980000	5090000	5150000	4800000	4	4	5147500	5005000	198893	153731	-0.0405019	654037	526977	612480	493049	-0.362468	28	1.54314	0.719724	0.141172	0.0270314	0.719724	0.962124	1	0.940198
sp|Q5EB62|S2546_RAT	Q5EB62	2608.6	13843	14821	5806.8	5606.1	15881	7706.3	14216	4	4	9269.85	10852.4	6002.61	4967.3	0.22739	5908.74	6292.1	6135.69	6262.75	0.360993	28	1.04185	0.720814	0.14102	0.0269504	0.720814	0.96237	1	0.940198
sp|Q5PQJ6|P5CR3_RAT	Q5PQJ6	85116	84028	92086	93469	76444	79457	90800	88880	4	4	88674.8	83895.2	4791.61	7017.66	-0.0799342	20465.9	19660.9	19077.1	18490	-0.359804	28	1.06451	0.721693	0.140897	0.0268852	0.721693	0.962567	1	0.940198
sp|Q63377|AT1B3_RAT	Q63377	218000	248000	221000	249000	214000	255000	213000	217000	4	4	234000	224750	16792.9	20238.2	-0.0581874	41635.6	34327.9	39323.1	33133.5	-0.359774	28	1.40851	0.721715	0.140894	0.0268835	0.721715	0.962572	1	0.940198
sp|Q62985|SH2B1_RAT	Q62985	25889	30459	28830	32891	46062	21547	34749	28623	4	4	29517.2	32745.2	2938.57	10388.2	0.149727	12380.5	13922.2	11542.6	13757.3	0.359503	28	1.42056	0.721916	0.140866	0.0268686	0.721916	0.962617	1	0.940198
sp|P63039|CH60_RAT	P63039	4780000	4740000	4840000	4580000	5030000	4790000	4740000	4920000	4	4	4735000	4870000	111206	130894	0.0405573	631822	505459	587215	471871	0.358416	28	1.54863	0.72272	0.140754	0.026809	0.72272	0.962798	1	0.940198
sp|P41123|RL13_RAT	P41123	353000	605000	354000	568000	365000	405000	419000	617000	4	4	470000	451500	135369	112681	-0.0579348	49522.1	47368.9	77645.4	68147.3	-0.358147	28	1.29818	0.722919	0.140726	0.0267942	0.722919	0.962842	1	0.940198
sp|Q68FY0|QCR1_RAT	Q68FY0	837000	693000	795000	740000	774000	768000	826000	767000	4	4	766250	783750	62946.4	28335.8	0.0325784	73674.2	67572.7	74172.3	63920.5	0.357453	28	1.34649	0.723433	0.140655	0.0267561	0.723433	0.962957	1	0.940198
sp|Q9JLZ1|GLRX3_RAT	Q9JLZ1	46116	51238	61770	59070	68374	67255	14831	85306	4	4	54548.5	58941.5	7180.08	30544.6	0.111744	14214.4	16204.9	13573.2	20615.7	0.355957	28	2.30691	0.724541	0.140501	0.0266741	0.724541	0.963204	1	0.940198
sp|Q91ZW1|TFAM_RAT	Q91ZW1	67251	91230	89137	89932	95378	83655	93374	83668	4	4	84387.5	89018.8	11456.9	6239.89	0.0770799	18606.8	20212.6	18024.5	18934.8	0.354313	28	1.10356	0.725759	0.140332	0.0265839	0.725759	0.963475	1	0.940198
sp|Q9JID2|GNA11_RAT	Q9JID2	608000	687000	657000	703000	634000	637000	650000	668000	4	4	663750	647250	41772.2	15478.5	-0.0363169	68408.5	70459.8	66220.1	65625.5	-0.353964	28	1.0182	0.726018	0.140297	0.0265648	0.726018	0.963533	1	0.940198
sp|Q03114|CDK5_RAT	Q03114	34141	35397	29711	29462	30215	37152	40356	33852	4	4	32177.8	35393.8	3037.44	4355.53	0.137431	12499.9	14965.6	11657.7	14001.3	0.353033	28	1.44248	0.726707	0.140201	0.0265138	0.726707	0.963686	1	0.940198
sp|Q5XIJ4|CR019_RAT	Q5XIJ4	5980.4	11402	9532.5	11258	8386.3	6898.2	9696.8	7626.5	4	4	9543.23	8151.95	2522.52	1195.75	-0.227332	6052.41	5859.18	5723.82	5452.72	-0.351984	28	1.10191	0.727486	0.140094	0.0264563	0.727486	0.963858	1	0.940198
sp|O55096|DPP3_RAT	O55096	167000	165000	159000	149000	159000	164000	181000	166000	4	4	160000	167500	8082.9	9469.25	0.0660892	23324.1	39390.6	21915.7	36731.1	0.350694	28	2.80903	0.728443	0.139962	0.0263855	0.728443	0.964069	1	0.940198
sp|Q4G064|COQ5_RAT	Q4G064	20292	22991	12940	23907	21992	18825	25474	5755	4	4	20032.5	18011.5	4971.1	8610.4	-0.153424	8535.71	7654.29	8230.76	8130.52	-0.34937	28	1.02481	0.729425	0.139827	0.026313	0.729425	0.964286	1	0.940198
sp|P62703|RS4X_RAT	P62703	81333	126000	120000	107000	109000	85858	81919	134000	4	4	108583	102694	19822.3	24047.7	-0.0804462	24288.3	22500.1	24286.7	23618.9	-0.347663	28	1.05735	0.730694	0.139652	0.0262195	0.730694	0.964564	1	0.940198
sp|Q9Z0V5|PRDX4_RAT	Q9Z0V5	98981	100000	111000	112000	112000	116000	113000	102000	4	4	105495	110750	6958.14	6075.91	0.0701287	23713.7	22078	22189.7	20632.8	0.346847	28	1.1566	0.731299	0.139569	0.0261749	0.731299	0.964696	1	0.940198
sp|Q6TUG0|DJB11_RAT	Q6TUG0	213000	220000	236000	228000	220000	243000	242000	225000	4	4	224250	232500	9945.69	11733.1	0.0521227	38083.5	33642.9	35557.8	31617.2	0.346773	28	1.2648	0.731355	0.139562	0.0261708	0.731355	0.964708	1	0.940198
sp|Q9JJM9|SEPT5_RAT	Q9JJM9	186000	149000	145000	161000	139000	169000	157000	150000	4	4	160250	153750	18463.9	12579.7	-0.0597379	24273.8	31151.6	24043.6	29422.8	-0.34213	28	1.4975	0.734808	0.13909	0.0259167	0.734808	0.965459	1	0.942669
sp|Q3T1K5|CAZA2_RAT	Q3T1K5	216000	219000	215000	245000	202000	225000	215000	219000	4	4	223750	215250	14268.3	9742.52	-0.0558744	37588.2	37348.5	35421.1	34870.9	-0.342015	28	1.03181	0.734894	0.139079	0.0259104	0.734894	0.965478	1	0.942669
sp|P45592|COF1_RAT	P45592	2300000	2210000	2110000	2120000	2210000	2220000	2190000	1890000	4	4	2185000	2127500	88881.9	158824	-0.0384741	279666	220290	262169	216796	-0.338041	28	1.46239	0.737854	0.138677	0.0256931	0.737854	0.966116	1	0.945426
sp|Q06647|ATPO_RAT	Q06647	4300000	5200000	4940000	4630000	4660000	4570000	4880000	5500000	4	4	4767500	4902500	389134	419076	0.0402847	639126	511533	618527	511781	0.336321	28	1.46066	0.739136	0.138503	0.025599	0.739136	0.96639	1	0.94603
sp|P14668|ANXA5_RAT	P14668	62532	17070	39877	46740	46935	49364	52195	31316	4	4	41554.8	44952.5	18879	9341.66	0.113388	12967.8	14427.1	14849.8	14039.5	0.332529	28	1.11876	0.741967	0.138122	0.0253918	0.741967	0.966992	1	0.947663
sp|Q5MPA9-2|DCLK2_RAT	Q5MPA9	1190000	1390000	1480000	1410000	1450000	1340000	1360000	1440000	4	4	1367500	1397500	124466	55602.8	0.0313075	116377	140971	122182	133028	0.332183	28	1.18542	0.742225	0.138087	0.0253729	0.742225	0.967047	1	0.947663
sp|Q62950|DPYL1_RAT	Q62950	2710000	2760000	2930000	3030000	2750000	3170000	3090000	2870000	4	4	2857500	2970000	148633	193907	0.0557094	562619	460178	525409	435395	0.329735	28	1.45622	0.744054	0.137842	0.0252392	0.744054	0.967433	1	0.947663
sp|Q5PPM8|TM55B_RAT	Q5PPM8	37264	58619	56424	55527	48626	54801	44360	47277	4	4	51958.5	48766	9882.06	4399.65	-0.0914841	13668.2	14999.1	13455.7	14035	-0.328392	28	1.08795	0.745058	0.137708	0.0251659	0.745058	0.967644	1	0.947663
sp|P50475|SYAC_RAT	P50475	154000	164000	176000	167000	154000	169000	163000	148000	4	4	165250	158500	9069.18	9327.38	-0.0601674	25174	36046.8	23681.7	33651	-0.328079	28	2.01916	0.745293	0.137677	0.0251487	0.745293	0.967693	1	0.947663
sp|Q6AYN4|PHIPL_RAT	Q6AYN4	31328	56552	48363	42759	55714	45896	50108	39700	4	4	44750.5	47854.5	10590.2	6762.19	0.0967508	12505	15030.6	12572.5	14263.4	0.326506	28	1.28707	0.74647	0.13752	0.0250628	0.74647	0.96794	1	0.947663
sp|P35171|CX7A2_RAT	P35171	1350000	1840000	1640000	1530000	1560000	1350000	1630000	1660000	4	4	1590000	1550000	205102	139762	-0.0367586	168646	163557	182737	164667	-0.325225	28	1.23151	0.747428	0.137392	0.0249929	0.747428	0.96814	1	0.947663
sp|P62898|CYC_RAT	P62898	2310000	2410000	2260000	2200000	2350000	2120000	2370000	2680000	4	4	2295000	2380000	88881.9	229928	0.0524674	448231	320989	417016	315663	0.325038	28	1.74525	0.747569	0.137373	0.0249827	0.747569	0.968169	1	0.947663
sp|Q498T4|RM02_RAT	Q498T4	61227	50549	67830	56584	58151	43622	48643	72008	4	4	59047.5	55606	7306.98	12484.7	-0.0866354	14943.5	15785.6	14242.4	15715.8	-0.324527	28	1.21761	0.747951	0.137322	0.0249548	0.747951	0.968249	1	0.947663
sp|Q6P502|TCPG_RAT	Q6P502	859000	805000	877000	876000	948000	868000	729000	798000	4	4	854250	835750	33856.3	93916.2	-0.0315869	84988.6	74325.2	80229.8	81394.8	-0.323741	28	1.02925	0.74854	0.137244	0.0249119	0.74854	0.968371	1	0.947663
sp|O08875|DCLK1_RAT	O08875	870000	842000	827000	742000	792000	780000	837000	806000	4	4	820250	803750	55126.4	24581.5	-0.0293169	82070.4	68303.5	80153.2	64252.3	-0.321239	28	1.55619	0.750415	0.136996	0.0247753	0.750415	0.96876	1	0.949006
sp|P80254|DOPD_RAT	P80254	51601	79947	64138	72509	69120	75271	70976	67046	4	4	67048.8	70603.2	12155.7	3501.47	0.0745242	16315.1	16578.9	16118.9	15434.5	0.318549	28	1.09065	0.752433	0.136729	0.0246284	0.752433	0.969176	1	0.950498
sp|P07633|PCCB_RAT	P07633	60947	25285	56867	63127	53194	49016	64426	53167	4	4	51556.5	54950.8	17705.5	6614.87	0.0919848	13843.8	15887.2	15213.4	15024.1	0.317494	28	1.02536	0.753225	0.136625	0.0245709	0.753225	0.969338	1	0.950498
sp|P63018|HSP7C_RAT	P63018	5790000	6050000	6280000	6400000	6070000	6470000	6460000	6050000	4	4	6130000	6262500	269196	234005	0.0308516	684254	564401	645636	533643	0.316369	28	1.46377	0.754069	0.136514	0.0245095	0.754069	0.969511	1	0.950534
sp|Q08851|STX5_RAT	Q08851	62405	64277	66219	52554	67696	75416	53709	34425	4	4	61363.8	57811.5	6076.08	17994.3	-0.0860301	15736.2	16097.1	14837.9	17072.9	-0.314086	28	1.32395	0.755784	0.136288	0.0243849	0.755784	0.96986	1	0.951668
sp|O35095|NCDN_RAT	O35095	288000	281000	277000	269000	280000	301000	262000	308000	4	4	278750	287750	7932	20886.6	0.0458441	46357.1	40131	43075.1	38391.5	0.311954	28	1.25888	0.757386	0.136079	0.0242686	0.757386	0.970185	1	0.951859
sp|P35745|ACYP2_RAT	P35745	33409	16900	40572	17594	42756	17583	46041	13841	4	4	27118.8	30055.2	11771.4	16686.4	0.148326	11926.4	12948.4	12313.1	14260.9	0.311712	28	1.34141	0.757568	0.136055	0.0242554	0.757568	0.970222	1	0.951859
sp|Q9QXU8|DC1L1_RAT	Q9QXU8	63765	79932	78732	74102	75193	72205	75063	88410	4	4	74132.8	77717.8	7354.72	7260.32	0.0681331	16675.7	17874	15809.6	16886	0.309963	28	1.14081	0.758884	0.135883	0.0241599	0.758884	0.970487	1	0.952469
sp|Q80Z70|SE1L1_RAT	Q80Z70	79853	62200	94696	89004	72949	81457	98434	88518	4	4	81438.2	85339.5	14208.4	10803.8	0.0675071	16676.1	19663	16781.7	18878.9	0.308895	28	1.26556	0.759688	0.135779	0.0241017	0.759688	0.970649	1	0.952469
sp|Q62825|EXOC3_RAT	Q62825	122000	96935	120000	109000	139000	102000	94291	133000	4	4	111984	117073	11546.3	22216.2	0.0641159	25438.3	22254.2	24150.2	23027.4	0.305013	28	1.09989	0.762612	0.135399	0.0238898	0.762612	0.971234	1	0.954012
sp|P25304-3|AGRIN_RAT	P25304	40162	21460	31924	37045	34851	31223	60844	15973	4	4	32647.8	35722.8	8195.31	18638.1	0.12986	12671.9	14667.4	12330	16088.5	0.303406	28	1.70256	0.763823	0.135242	0.0238021	0.763823	0.971474	1	0.954012
sp|Q58FK9|KAT3_RAT	Q58FK9	118000	152000	153000	106000	110000	125000	148000	167000	4	4	132250	137500	23893.9	25119.7	0.0561639	22947.5	23919.9	23952	25012.8	0.303192	28	1.09053	0.763985	0.135221	0.0237905	0.763985	0.971506	1	0.954012
sp|O88778|BSN_RAT	O88778	8033.5	2235.9	9187.7	12499	7794.5	9828	9176.7	10013	4	4	7989.02	9203.05	4276.96	1005.2	0.204093	5766.7	6092.75	5694.2	5659.95	0.302424	28	1.01214	0.764564	0.135146	0.0237485	0.764564	0.971621	1	0.954012
sp|P11348|DHPR_RAT	P11348	21293	30058	28037	28966	32707	30073	32274	22964	4	4	27088.5	29504.5	3950.97	4510.26	0.123255	11869.5	12410	11140.2	11677.6	0.299397	28	1.0988	0.766848	0.134852	0.0235834	0.766848	0.972071	1	0.954012
sp|Q99MZ4|GGT7_RAT	Q99MZ4	92517	97986	111000	107000	96911	108000	108000	114000	4	4	102126	106728	8405.88	7129.55	0.0635887	24504.2	21741.3	23017.8	20397.3	0.299268	28	1.27344	0.766945	0.13484	0.0235763	0.766945	0.97209	1	0.954012
sp|P63259|ACTG_RAT	P63259	4200000	3040000	2510000	549000	2640000	2620000	2580000	1910000	4	4	2574750	2437500	1.52378e+06	352550	-0.0790301	524575	325084	856400	342369	-0.297625	28	6.25698	0.768186	0.13468	0.0234867	0.768186	0.972334	1	0.954012
sp|Q498C8|RER1_RAT	Q498C8	198000	167000	182000	196000	205000	185000	189000	192000	4	4	185750	192750	14384.6	8655.44	0.0533686	29258.4	40912.3	27894.4	38088.8	0.296543	28	1.86449	0.769004	0.134576	0.0234276	0.769004	0.972493	1	0.954012
sp|Q62703|RCN2_RAT	Q62703	280000	242000	259000	249000	234000	246000	254000	265000	4	4	257500	249750	16542.9	13073.5	-0.0440878	43258.6	34725.8	40775.2	32714.5	-0.296499	28	1.5535	0.769037	0.134571	0.0234252	0.769037	0.9725	1	0.954012
sp|Q498R3|DJC10_RAT	Q498R3	13481	15182	14586	15984	9263.7	17798	22794	15140	4	4	14808.2	16248.9	1054.05	5635.03	0.133943	7196.06	7091.03	6680.1	7064.26	0.296358	28	1.11832	0.769144	0.134558	0.0234175	0.769144	0.972521	1	0.954012
sp|P19491-2|GRIA2_RAT	P19491	480000	502000	524000	531000	500000	540000	542000	498000	4	4	509250	520000	23085	24276.2	0.0301375	50721.1	57704.7	48159.2	54593.3	0.295332	28	1.28505	0.769919	0.134458	0.0233615	0.769919	0.972672	1	0.954012
sp|Q8VI04|ASGL1_RAT	Q8VI04	45116	63796	78745	49563	59568	38416	61805	64559	4	4	59305	56087	15213.1	11956.2	-0.0804873	15034.1	15673.8	15599	15530.8	-0.292384	28	1.00881	0.772149	0.134174	0.0232005	0.772149	0.973104	1	0.954402
sp|Q62634|VGLU1_RAT	Q62634	82579	70550	120000	98262	114000	138000	80811	58637	4	4	92847.8	97862	21363.5	35122.8	0.0758818	21775	21984.1	22454.7	26050	0.291593	28	1.34586	0.772747	0.134098	0.0231573	0.772747	0.973219	1	0.954402
sp|O35547|ACSL4_RAT	O35547	128000	117000	109000	126000	123000	120000	97744	122000	4	4	120000	115686	8755.95	12026.2	-0.0528201	22592.9	21589.3	21306.1	20748.6	-0.290116	28	1.05445	0.773865	0.133956	0.0230767	0.773865	0.973434	1	0.954402
sp|Q62786|FPRP_RAT	Q62786	276000	270000	179000	315000	206000	287000	326000	183000	4	4	260000	250500	57567.4	67253.3	-0.053701	42610.2	35436.5	47606.7	45228	-0.289345	28	1.10795	0.774449	0.133881	0.0230345	0.774449	0.973546	1	0.954402
sp|P35704|PRDX2_RAT	P35704	473000	533000	520000	497000	512000	514000	558000	481000	4	4	505750	516250	26424.4	31668.9	0.0296455	50727.7	56689.7	48531.6	54493.4	0.287783	28	1.26078	0.775632	0.133731	0.0229492	0.775632	0.973773	1	0.954402
sp|Q66HG5|TM9S2_RAT	Q66HG5	103000	86025	84296	64825	75946	64931	99519	82209	4	4	84536.5	80651.2	15617.5	14464.7	-0.0678775	20239.4	18111.9	20084.3	18055.8	-0.287719	28	1.23731	0.775681	0.133725	0.0229457	0.775681	0.973782	1	0.954402
sp|Q6AYK3|INO1_RAT	Q6AYK3	11496	29922	23453	31857	27248	31978	23223	22725	4	4	24182	26293.5	9189.11	4296.77	0.120773	9964.67	11282.7	10158.9	10633.5	0.287156	28	1.0956	0.776107	0.133671	0.022915	0.776107	0.973864	1	0.954402
sp|P28023|DCTN1_RAT	P28023	134000	135000	128000	136000	130000	144000	146000	131000	4	4	133250	137750	3593.98	8421.2	0.0479168	23654.7	23988.4	21963.1	22548.5	0.285922	28	1.05402	0.777043	0.133553	0.0228475	0.777043	0.974042	1	0.954402
sp|P50503|F10A1_RAT	P50503	157000	155000	185000	182000	174000	149000	171000	160000	4	4	169750	163500	15945.2	11387.1	-0.0541209	26647.8	38313	25751.6	35860.4	-0.283134	28	1.93921	0.779157	0.133286	0.0226951	0.779157	0.974442	1	0.954402
sp|P01830|THY1_RAT	P01830	739000	1030000	926000	914000	854000	839000	931000	916000	4	4	902250	885000	120655	45291.6	-0.0278498	85752.9	77183.6	97069.7	74470.4	-0.281989	28	1.69903	0.780026	0.133177	0.0226325	0.780026	0.974606	1	0.954402
sp|P61980|HNRPK_RAT	P61980	28249	21884	48014	19927	49521	25032	25320	7798.8	4	4	29518.5	26918	12832	17151.8	-0.133051	12398.2	11410.6	12924.4	13215.2	-0.281374	28	1.0455	0.780493	0.133118	0.0225989	0.780493	0.974694	1	0.954402
sp|Q8K3P6|SCMC2_RAT	Q8K3P6	42196	49179	55584	61563	49608	65877	34961	69898	4	4	52130.5	55086	8332.75	16029.8	0.079558	13659.3	15822.6	13221.2	16421	0.280381	28	1.54262	0.781246	0.133024	0.0225446	0.781246	0.974836	1	0.954402
sp|Q9WV48-5|SHAN1_RAT	Q9WV48	62332	75459	80058	81294	72111	72706	74017	93614	4	4	74785.8	78112	8673.77	10365.3	0.0627808	17277	17835.6	16491.7	17195.6	0.279215	28	1.08719	0.782132	0.132913	0.0224809	0.782132	0.975001	1	0.954402
sp|Q9WTT7|BZW2_RAT	Q9WTT7	973000	1100000	1110000	1030000	1060000	934000	1070000	1080000	4	4	1053250	1036000	64256.6	68488.4	-0.0238239	94496.3	82619.9	92404.9	82801.2	-0.278057	28	1.24542	0.783012	0.132803	0.0224175	0.783012	0.975166	1	0.954402
sp|O88761|PSMD1_RAT	O88761	66346	56262	60829	58901	50827	53103	57216	69448	4	4	60584.5	57648.5	4272.89	8298.79	-0.0716657	15628.3	16094.6	14603.6	15387.9	-0.276792	28	1.1103	0.783973	0.132683	0.0223483	0.783973	0.975345	1	0.954402
sp|P18266|GSK3B_RAT	P18266	97357	96489	96451	86462	125000	102000	87792	78380	4	4	94189.8	98293	5168.8	20279.7	0.0615186	21224.7	21963.4	19795.4	22396.6	0.274548	28	1.28008	0.785679	0.13247	0.0222255	0.785679	0.975661	1	0.954402
sp|Q5HZV9|PP1R7_RAT	Q5HZV9	307000	302000	256000	273000	294000	269000	276000	267000	4	4	284500	276500	24200.6	12288.2	-0.0411492	48056.8	39237.2	45880.6	36769.2	-0.272126	28	1.557	0.787522	0.132241	0.0220928	0.787522	0.976001	1	0.954402
sp|P62282|RS11_RAT	P62282	26338	21465	39822	23504	35986	24766	27919	31578	4	4	27782.2	30062.2	8271.49	4831.57	0.11379	11916	12900.1	11677.7	12150.8	0.270582	28	1.08267	0.788697	0.132095	0.0220082	0.788697	0.976216	1	0.954402
sp|Q5XIK2|TMX2_RAT	Q5XIK2	429000	383000	378000	427000	398000	423000	404000	424000	4	4	404250	412250	27512.1	13225.6	0.0282717	46677.5	40843	45052.5	38305.7	0.270563	28	1.38329	0.788711	0.132093	0.0220072	0.788711	0.976219	1	0.954402
sp|Q62625|MLP3B_RAT	Q62625	290000	331000	246000	312000	312000	337000	257000	308000	4	4	294750	303500	36563.9	33551	0.0422047	50256.5	41765.9	49511.4	41670.2	0.270424	28	1.41175	0.788817	0.13208	0.0219996	0.788817	0.976238	1	0.954402
sp|P51146|RAB4B_RAT	P51146	96428	83403	126000	126000	49074	131000	140000	132000	4	4	107958	113018	21501.3	42819.5	0.0660921	24132.1	21976.7	24458.7	28405.5	0.270017	28	1.34877	0.789127	0.132042	0.0219773	0.789127	0.976295	1	0.954402
sp|P31424-2|GRM5_RAT	P31424	30178	32475	26218	15601	19739	25051	44345	24149	4	4	26118	28321	7472.45	10931.9	0.116828	10959	12301.3	10719.5	12462.5	0.268032	28	1.35164	0.79064	0.131855	0.0218684	0.79064	0.976571	1	0.954402
sp|Q05546-2|TENR_RAT	Q05546	11188	101000	88056	70750	80174	87327	73657	45595	4	4	67748.5	71688.2	39691.1	18269.4	0.0815477	16205.2	16741.1	23720.8	17656.4	0.266463	28	1.8049	0.791835	0.131707	0.0217824	0.791835	0.976787	1	0.954402
sp|Q09073|ADT2_RAT	Q09073	5490000	5150000	5900000	5550000	5460000	5020000	5530000	5650000	4	4	5522500	5415000	307178	274773	-0.0283602	661518	533069	628737	509653	-0.265643	28	1.52191	0.79246	0.13163	0.0217374	0.79246	0.976901	1	0.954402
sp|Q8CFN2|CDC42_RAT	Q8CFN2	72953	51190	57439	44660	52020	59035	44866	59454	4	4	56560.5	53843.8	12109.9	6888.4	-0.071016	13783.4	15862.9	13938	15028.3	-0.26509	28	1.16257	0.792882	0.131579	0.0217071	0.792882	0.976977	1	0.954402
sp|P56558|OGT1_RAT	P56558	58513	86365	100000	89847	88517	74857	95118	89927	4	4	83681.2	87104.8	17747.9	8644.44	0.057847	17230.4	19694.4	17943.6	18667.4	0.264435	28	1.08231	0.793381	0.131517	0.0216712	0.793381	0.977067	1	0.954402
sp|P11661|NU5M_RAT	P11661	58218	46227	54184	27960	45275	48940	53613	49081	4	4	46647.2	49227.2	13417.3	3413.65	0.0776651	13311.9	15015.5	13801	13991.2	0.262562	28	1.02774	0.79481	0.131342	0.0215683	0.79481	0.977324	1	0.954402
sp|O55012|PICA_RAT	O55012	79889	70306	66950	66715	92078	42073	85501	51473	4	4	70965	67781.2	6171.3	24706.2	-0.0662214	16139.5	16327.8	15212.9	18955.5	-0.261981	28	1.55255	0.795254	0.131287	0.0215364	0.795254	0.977403	1	0.954402
sp|P97685-2|NFASC_RAT	P97685	358000	183000	316000	356000	320000	280000	333000	317000	4	4	303250	312500	82467.7	22752.3	0.0433485	47992.1	41626.2	58579.4	39951.6	0.260908	28	2.14991	0.796073	0.131187	0.0214775	0.796073	0.977549	1	0.954402
sp|Q6DGG0|PPID_RAT	Q6DGG0	225000	237000	185000	217000	210000	230000	204000	194000	4	4	216000	209500	22241.1	15176.7	-0.0440811	35856.2	38079.4	34756.3	35947.8	-0.259987	28	1.06974	0.796776	0.131101	0.0214269	0.796776	0.977675	1	0.954402
sp|P09606|GLNA_RAT	P09606	666000	678000	786000	814000	762000	830000	764000	528000	4	4	736000	721000	74940	132489	-0.0297065	72050.4	70254.5	75187	89398.1	-0.256822	28	1.41375	0.799194	0.130806	0.0212529	0.799194	0.978103	1	0.954402
sp|Q5XIG4|OCAD1_RAT	Q5XIG4	141000	160000	153000	117000	174000	136000	108000	171000	4	4	142750	147250	18874.6	31340.9	0.0447769	21336.2	26612.9	21599.5	28592.8	0.251157	28	1.75237	0.803527	0.130281	0.020941	0.803527	0.978863	1	0.954402
sp|Q9JHU0|DPYL5_RAT	Q9JHU0	3280000	3330000	3500000	3440000	3240000	3470000	3290000	3200000	4	4	3387500	3300000	100457	119164	-0.0377549	583728	480109	542424	447905	-0.248774	28	1.46658	0.805351	0.13006	0.0208096	0.805351	0.979179	1	0.954402
sp|Q63081|PDIA6_RAT	Q63081	3240000	2850000	3120000	3060000	2890000	3060000	2920000	3060000	4	4	3067500	2982500	163172	90323.5	-0.0405412	568093	464014	531348	431624	-0.248333	28	1.51547	0.805689	0.13002	0.0207853	0.805689	0.979238	1	0.954402
sp|P20236|GBRA3_RAT	P20236	8597.6	13650	13000	18075	15670	6689.5	15675	20011	4	4	13330.6	14511.4	3878.23	5601.31	0.122437	6712.19	6995.95	6468.41	6976.72	0.24821	28	1.16334	0.805784	0.130008	0.0207785	0.805784	0.979254	1	0.954402
sp|P60901|PSA6_RAT	P60901	436000	454000	471000	409000	423000	453000	441000	424000	4	4	442500	435250	26514.1	14430.9	-0.0238332	45392.9	41530.1	43781.3	39025.4	-0.247231	28	1.25858	0.806534	0.129918	0.0207245	0.806534	0.979383	1	0.954402
sp|Q924S1|PLCD_RAT	Q924S1	44171	40037	40117	38654	35062	46097	46646	44268	4	4	40744.8	43018.2	2380.85	5400.71	0.0783347	13560.5	14254.2	12602.9	13431.5	0.246872	28	1.13582	0.806808	0.129885	0.0207047	0.806808	0.97943	1	0.954402
sp|Q5XIH7|PHB2_RAT	Q5XIH7	1610000	1450000	1460000	1470000	1590000	1390000	1490000	1620000	4	4	1497500	1522500	75443.1	104363	0.0238862	136649	159213	131244	155118	0.246074	28	1.3969	0.80742	0.129811	0.0206606	0.80742	0.979535	1	0.954402
sp|P04166|CYB5B_RAT	P04166	267000	276000	268000	257000	271000	236000	242000	292000	4	4	267000	260250	7788.88	26107.2	-0.0369416	43438.5	38054.8	40377.5	37247	-0.245752	28	1.17516	0.807667	0.129782	0.0206428	0.807667	0.979578	1	0.954402
sp|O35179|SH3G2_RAT	O35179	182000	165000	154000	112000	113000	200000	168000	154000	4	4	153250	158750	29814.7	36068.2	0.0508695	22176.5	36402.8	24739.1	37611.4	0.244345	28	2.31138	0.808745	0.129652	0.0205651	0.808745	0.979762	1	0.954402
sp|Q5BK32|FAF2_RAT	Q5BK32	22308	22809	24412	28751	31282	21709	18728	33608	4	4	24570	26331.8	2928.22	7225.78	0.0999055	10263.9	11182.9	9598.75	10880.3	0.242846	28	1.28485	0.809895	0.129515	0.0204822	0.809895	0.979958	1	0.954402
sp|Q9ESR9|ABCA2_RAT	Q9ESR9	51251	58740	46702	45207	34872	83815	57182	36985	4	4	50475	53213.5	6080.02	22744.8	0.0762233	14264.1	15917.3	13502.6	18111.4	0.242445	28	1.79916	0.810203	0.129478	0.02046	0.810203	0.980011	1	0.954402
sp|P62425|RL7A_RAT	P62425	213000	211000	232000	182000	192000	211000	200000	212000	4	4	209500	203750	20631.7	9535.02	-0.0401502	30210.7	39817.2	29555.3	37126.9	-0.242338	28	1.578	0.810285	0.129468	0.0204541	0.810285	0.980024	1	0.954402
sp|Q63228|GMFB_RAT	Q63228	181000	160000	151000	154000	172000	179000	156000	160000	4	4	161500	166750	13527.7	10626.2	0.0461526	24262.9	39316.6	23319.6	36730.9	0.241334	28	2.48096	0.811055	0.129376	0.0203986	0.811055	0.980155	1	0.954402
sp|P20595|GCYB1_RAT	P20595	82819	85773	100000	109000	91056	101000	92439	107000	4	4	94398	97873.8	12289.1	7507.33	0.0521657	21005.2	21986.2	20262	20649.8	0.240284	28	1.03864	0.811861	0.12928	0.0203405	0.811861	0.980291	1	0.954402
sp|Q920L2|DHSA_RAT	Q920L2	1520000	1570000	1710000	1430000	1420000	1310000	1600000	1790000	4	4	1557500	1530000	117011	210555	-0.0257005	144393	160894	144239	178014	-0.240054	28	1.52314	0.812037	0.129259	0.0203278	0.812037	0.980321	1	0.954402
sp|Q9R080-4|GPSM1_RAT	Q9R080	40602	10495	38463	40285	13591	51467	47211	27388	4	4	32461.2	34914.2	14674.5	17668.5	0.105097	12474.5	14642.5	13398.7	15832.5	0.236535	28	1.39628	0.81474	0.128937	0.0201328	0.81474	0.980775	1	0.954402
sp|Q6PST4|ATLA1_RAT	Q6PST4	46374	49015	53013	45890	43034	45905	49121	47374	4	4	48573	46358.5	3263.08	2576.86	-0.0673207	13503.7	14949.1	12592.9	13891.5	-0.236216	28	1.21687	0.814984	0.128908	0.0201151	0.814984	0.980816	1	0.954402
sp|Q6AXS4|RENR_RAT	Q6AXS4	41159	19549	33999	32022	43092	33795	7819.6	33447	4	4	31682.2	29538.4	8990.87	15152.6	-0.101083	12464.7	12310.3	12267.6	13382.6	-0.236177	28	1.19003	0.815014	0.128905	0.0201129	0.815014	0.980821	1	0.954402
sp|P62824|RAB3C_RAT	P62824	310000	297000	286000	295000	261000	338000	356000	263000	4	4	297000	304500	9899.49	49628.6	0.0359793	48157	41947.5	44819.6	45122.1	0.235854	28	1.01355	0.815263	0.128875	0.020095	0.815263	0.980862	1	0.954402
sp|Q80W89|NDUAB_RAT	Q80W89	220000	218000	223000	211000	209000	222000	236000	227000	4	4	218000	223500	5099.02	11269.4	0.0359467	36355.1	34557.2	33740.9	32416.3	0.235095	28	1.0834	0.815846	0.128806	0.0200529	0.815846	0.980959	1	0.954402
sp|Q5BK63|NDUA9_RAT	Q5BK63	458000	601000	488000	372000	484000	380000	420000	593000	4	4	479750	469250	94609.3	92956.5	-0.0319261	49427.3	49813.1	63341.2	63075.3	-0.234925	28	1.00845	0.815976	0.128791	0.0200435	0.815976	0.980981	1	0.954402
sp|P82995|HS90A_RAT	P82995	383000	416000	406000	363000	410000	404000	380000	347000	4	4	392000	385250	23762.7	28605.1	-0.0250587	45161.8	38795.3	43234.5	38280.6	-0.233782	28	1.27557	0.816855	0.128687	0.01998	0.816855	0.981127	1	0.954402
sp|Q9R063|PRDX5_RAT	Q9R063	2390000	2420000	2280000	2440000	2430000	2460000	2370000	2530000	4	4	2382500	2447500	71355.9	66520.7	0.0388326	480903	357182	446454	332117	0.233629	28	1.80705	0.816973	0.128673	0.0199715	0.816973	0.981146	1	0.954402
sp|P34058|HS90B_RAT	P34058	668000	706000	720000	712000	698000	723000	742000	687000	4	4	701500	712500	23057.9	24772.3	0.0224469	72949	69300.1	68375.9	65176.2	0.232896	28	1.1006	0.817536	0.128606	0.0199308	0.817536	0.98124	1	0.954402
sp|P04636|MDHM_RAT	P04636	7890000	7550000	8040000	7730000	7890000	7520000	7590000	7790000	4	4	7802500	7697500	210614	171925	-0.0195465	756781	599331	707394	560552	-0.23267	28	1.59254	0.81771	0.128586	0.0199182	0.81771	0.981269	1	0.954402
sp|P20760|IGG2A_RAT	P20760	439000	521000	452000	413000	446000	420000	457000	472000	4	4	456250	448750	46111.3	21929.8	-0.0239126	46193.7	46460.2	47798	44195.5	-0.230418	28	1.16967	0.819442	0.128381	0.019793	0.819442	0.981554	1	0.954402
sp|Q9QZ86|NOP58_RAT	Q9QZ86	5767.9	17662	37435	23751	28112	28498	15605	6029.1	4	4	21154	19561	13175	10828.2	-0.112947	8943.7	8431.08	10283.9	9276.5	-0.230035	28	1.22899	0.819737	0.128346	0.0197717	0.819737	0.981602	1	0.954402
sp|P06685|AT1A1_RAT	P06685	1060000	1040000	1000000	1020000	1000000	1050000	987000	1030000	4	4	1030000	1016750	25819.9	28558.4	-0.0186793	94581.3	79030.7	88377.2	74352.9	-0.229449	28	1.41281	0.820188	0.128293	0.0197391	0.820188	0.981676	1	0.954402
sp|Q01205|ODO2_RAT	Q01205	198000	166000	128000	139000	148000	161000	179000	125000	4	4	157750	153250	31223.7	22721.1	-0.0417529	22463.6	30577.2	25326.6	30199.8	-0.228345	28	1.42185	0.821037	0.128193	0.0196776	0.821037	0.981815	1	0.954402
sp|P62828|RAN_RAT	P62828	251000	320000	332000	342000	305000	345000	341000	282000	4	4	311250	318250	41161.3	30126.1	0.0320867	45490	42270.7	46225.3	41545.6	0.225256	28	1.23797	0.823416	0.127914	0.0195054	0.823416	0.982202	1	0.954402
sp|Q08013|SSRG_RAT	Q08013	209000	152000	177000	186000	183000	176000	188000	156000	4	4	181000	175750	23565.5	14056.4	-0.042465	28364.4	39527.7	28435.9	37169.5	-0.224362	28	1.70859	0.824105	0.127834	0.0194555	0.824105	0.982313	1	0.954402
sp|Q63524|TMED2_RAT	Q63524	42676	42671	23002	47498	44576	44367	46739	29015	4	4	38961.8	41174.2	10880.2	8176.78	0.0796839	14468.8	14147.1	14311.1	13633.6	0.223873	28	1.10185	0.824482	0.12779	0.0194282	0.824482	0.982374	1	0.954402
sp|P07153|RPN1_RAT	P07153	1090000	940000	1000000	1010000	924000	1050000	1090000	1030000	4	4	1010000	1023500	61644.1	70868.4	0.0191558	91739.2	81392	89599.5	82185.7	0.222069	28	1.18855	0.825872	0.127627	0.0193275	0.825872	0.982597	1	0.954402
sp|P02650|APOE_RAT	P02650	102000	74304	67357	74851	82154	82677	85645	79095	4	4	79628	82392.8	15299.8	2682.67	0.0492416	17116.9	19406.3	17357.8	18009.6	0.221067	28	1.07651	0.826644	0.127537	0.0192714	0.826644	0.982721	1	0.954402
sp|Q9Z142|TMM33_RAT	Q9Z142	38001	62876	66149	40364	74337	37375	45928	40250	4	4	51847.5	49472.5	14716.9	16953	-0.0676476	13597.7	15173.1	14314.1	16091	-0.220557	28	1.26368	0.827038	0.127491	0.0192429	0.827038	0.982784	1	0.954402
sp|Q5XIE3|RM11_RAT	Q5XIE3	55347	42722	50662	80333	57306	63688	47486	51171	4	4	57266	54912.8	16236.9	7115.48	-0.0605377	14349.6	15773.8	15264	14970.6	-0.220135	28	1.03958	0.827363	0.127454	0.0192193	0.827363	0.982835	1	0.954402
sp|P19511|AT5F1_RAT	P19511	1280000	1420000	1310000	1310000	1320000	1160000	1290000	1480000	4	4	1330000	1312500	61644.1	131498	-0.0191088	114623	106244	109890	115675	-0.219366	28	1.10805	0.827956	0.127385	0.0191762	0.827956	0.98293	1	0.954402
sp|O88377|PI42B_RAT	O88377	228000	220000	209000	198000	227000	225000	209000	214000	4	4	213750	218750	13073.5	8655.44	0.0333586	32664.6	36599.2	30841.1	34120.4	0.217423	28	1.22396	0.829455	0.127211	0.0190673	0.829455	0.983167	1	0.954402
sp|P62832|RL23_RAT	P62832	85942	140000	140000	107000	176000	108000	45670	126000	4	4	118236	113918	26561.2	53829.9	-0.0536739	22306.9	21313.6	24035.2	31785.2	-0.216715	28	1.74886	0.830002	0.127147	0.0190276	0.830002	0.983254	1	0.954402
sp|O88941|MOGS_RAT	O88941	36811	39569	43163	43709	41648	47441	46499	35571	4	4	40813	42789.8	3238.97	5440.79	0.0682365	13496.9	14241.1	12585.4	13423.1	0.214861	28	1.13756	0.831433	0.126981	0.0189235	0.831433	0.983479	1	0.954402
sp|Q1WIM1|CADM4_RAT	Q1WIM1	505000	629000	504000	481000	563000	465000	545000	583000	4	4	529750	539000	67088.9	51717.2	0.0249736	54621.2	63612.4	59344.3	63573.6	0.212723	28	1.14761	0.833084	0.126791	0.0188033	0.833084	0.983737	1	0.954402
sp|P21670|PSA4_RAT	P21670	224000	270000	176000	219000	229000	222000	250000	209000	4	4	222250	227500	38439.3	17136.7	0.0336831	36555.7	34103.7	38236.6	32555.1	0.209087	28	1.37949	0.835894	0.126467	0.0185985	0.835894	0.984173	1	0.954402
sp|Q6AYA6|CQ062_RAT	Q6AYA6	20278	28840	28951	30933	25265	19338	29135	28885	4	4	27250.5	25655.8	4746.75	4568	-0.0870005	11818.6	11147.1	11160.3	10534.6	-0.207826	28	1.12232	0.836869	0.126355	0.0185273	0.836869	0.984323	1	0.954402
sp|Q9Z2Q7|STX8_RAT	Q9Z2Q7	11555	14275	5486.8	12118	11614	10902	9130.9	15282	4	4	10858.7	11732.2	3768.25	2586.57	0.111625	6282.3	6165.83	6072.22	5832.67	0.207495	28	1.08383	0.837125	0.126326	0.0185086	0.837125	0.984362	1	0.954402
sp|P35284|RAB12_RAT	P35284	79558	77602	73442	72957	75545	70613	74608	73616	4	4	75889.8	73595.5	3213.53	2138.65	-0.0442875	16516.2	17289.8	15363.2	16037.9	-0.206605	28	1.08976	0.837813	0.126247	0.0184584	0.837813	0.984467	1	0.954402
sp|P97700|M2OM_RAT	P97700	289000	313000	328000	329000	339000	288000	269000	389000	4	4	314750	321250	18661.5	53977.6	0.0294901	45848.8	42438.8	43317.9	46562.9	0.204413	28	1.15543	0.839509	0.126053	0.0183344	0.839509	0.984726	1	0.954402
sp|Q6MG60|DDAH2_RAT	Q6MG60	335000	327000	366000	358000	342000	323000	358000	386000	4	4	346500	352250	18484.2	26663	0.0237444	41929.1	41621.9	39750.7	40462.8	0.202744	28	1.03615	0.840801	0.125906	0.0182398	0.840801	0.984921	1	0.954402
sp|P11507-2|AT2A2_RAT	P11507	2050000	2130000	2230000	2200000	2180000	2200000	2390000	2000000	4	4	2152500	2192500	80156.1	159452	0.0265636	272560	315670	255055	301431	0.202604	28	1.39672	0.840909	0.125893	0.0182319	0.840909	0.984938	1	0.954402
sp|Q5U2Z3|NP1L4_RAT	Q5U2Z3	215000	201000	210000	235000	201000	233000	224000	183000	4	4	215250	210250	14384.6	22618.2	-0.0339074	35492.9	37529.9	33527.9	36289.2	-0.202402	28	1.1715	0.841066	0.125876	0.0182204	0.841066	0.984961	1	0.954402
sp|P97710|SHPS1_RAT	P97710	291000	327000	325000	309000	341000	344000	286000	305000	4	4	313000	319000	16733.2	28248.9	0.0273938	45594.6	42490.5	42917.2	41455.1	0.201109	28	1.07179	0.842067	0.125762	0.018147	0.842067	0.985112	1	0.954402
sp|Q5I0C5|FMT_RAT	Q5I0C5	2987.4	7351	7606.9	7607.5	3409.1	5121.2	8498.9	5405.4	4	4	6388.2	5608.65	2270.41	2119	-0.187756	5800.42	5842.49	5472.03	5497.32	-0.201005	28	1.00926	0.842148	0.125752	0.0181411	0.842148	0.985124	1	0.954402
sp|Q566C7|NUDT3_RAT	Q566C7	21075	2342.8	9243.1	20149	19811	8100.6	8641.7	20347	4	4	13202.5	14225.1	9015.54	6766.68	0.107628	6468.85	6944.35	7299.67	7151.68	0.200133	28	1.04181	0.842823	0.125676	0.0180916	0.842823	0.985226	1	0.954402
sp|Q5BJS7|CPNE9_RAT	Q5BJS7	742000	791000	912000	893000	793000	817000	909000	864000	4	4	834500	845750	81398.2	51454.7	0.0193192	82438.6	75277	85117.7	73650.8	0.199896	28	1.33563	0.843007	0.125655	0.0180781	0.843007	0.985253	1	0.954402
sp|Q62936-2|DLG3_RAT	Q62936	255000	260000	286000	43576	291000	288000	259000	41850	4	4	211144	219962	112535	119615	0.0590303	31719.8	36763.7	59801.1	64995.7	0.199692	28	1.18127	0.843165	0.125637	0.0180665	0.843165	0.985277	1	0.954402
sp|P02454|CO1A1_RAT	P02454	16937	7424	5196.3	1923.1	2393.5	6058.5	4765.2	21913	4	4	7870.1	8782.55	6453	8884.22	0.158258	5735.67	5915.71	6092.73	6849.07	0.199076	28	1.26369	0.843642	0.125583	0.0180315	0.843642	0.985348	1	0.954402
sp|P11517|HBB2_RAT	P11517	59674	17429	36657	15899	33159	35981	31279	37237	4	4	32414.8	34414	20480.9	2697.41	0.0863451	12522.1	14577.6	14976.3	13553.8	0.197956	28	1.22091	0.844509	0.125484	0.0179678	0.844509	0.985477	1	0.954402
sp|P61023|CHP1_RAT	P61023	153000	123000	147000	127000	152000	144000	83256	157000	4	4	137500	134064	14730.9	34292.6	-0.0365097	22733.2	23999.7	22124	27307.5	-0.195533	28	1.52348	0.846388	0.125271	0.0178297	0.846388	0.985756	1	0.954402
sp|P11442|CLH_RAT	P11442	1640000	1680000	1760000	1790000	1670000	1770000	1750000	1590000	4	4	1717500	1695000	69462.2	82259.8	-0.0190248	171328	176141	161845	167462	-0.193225	28	1.07061	0.848178	0.125069	0.0176979	0.848178	0.986019	1	0.954402
sp|Q5XIG0|NUDT9_RAT	Q5XIG0	84338	69486	82217	107000	117000	97766	79124	37089	4	4	85760.2	82744.8	15605.1	34140	-0.0516413	20306.2	19575.2	20139.9	24045.9	-0.192278	28	1.4255	0.848912	0.124987	0.0176437	0.848912	0.986127	1	0.954402
sp|P29147|BDH_RAT	P29147	839000	863000	758000	804000	786000	750000	839000	850000	4	4	816000	806250	45628.9	46764.5	-0.0173419	79210.5	68534.5	76315.9	67041.8	-0.191965	28	1.2958	0.849155	0.124959	0.0176258	0.849155	0.986162	1	0.954402
sp|O08776-4|NDUF3_RAT	O08776	81810	72129	69778	41259	116000	67888	22209	47781	4	4	66244	63469.5	17451.6	39696.9	-0.0617263	15616.4	16606.5	16561.9	23959.5	-0.190514	28	2.09285	0.850281	0.124833	0.0175426	0.850281	0.986326	1	0.954402
sp|P50878|RL4_RAT	P50878	443000	473000	517000	493000	465000	501000	492000	494000	4	4	481500	488000	31342.2	15811.4	0.0193453	49347.3	52473.4	47935.1	49129.2	0.189394	28	1.05044	0.85115	0.124735	0.0174784	0.85115	0.986452	1	0.954402
sp|Q62636|RAP1B_RAT	Q62636	281000	229000	228000	231000	229000	241000	256000	224000	4	4	242250	237500	25863.4	14247.8	-0.0285692	40197.7	33732	39094.2	31918.6	-0.188233	28	1.50016	0.852052	0.124634	0.0174117	0.852052	0.986582	1	0.954402
sp|P17220|PSA2_RAT	P17220	143000	152000	169000	133000	175000	184000	72213	151000	4	4	149250	145553	15283.4	50838.7	-0.0361839	22177.7	24924.3	21717.2	32959.3	-0.187315	28	2.30327	0.852764	0.124554	0.017359	0.852764	0.986685	1	0.954402
sp|Q5XI64|ABHD6_RAT	Q5XI64	227000	239000	195000	197000	162000	248000	275000	152000	4	4	214500	209250	21931.7	61467.5	-0.03575	35423	37833.9	34330.8	45128.1	-0.185178	28	1.72793	0.854424	0.124368	0.0172359	0.854424	0.986922	1	0.954402
sp|P70645|BLMH_RAT	P70645	55268	73425	73266	74719	62090	73717	68618	64181	4	4	69169.5	67151.5	9290.48	5154.26	-0.0427164	15758.9	16686.9	15210.5	15632.3	-0.185043	28	1.05622	0.854529	0.124357	0.0172281	0.854529	0.986937	1	0.954402
sp|Q6PCU2|VATE1_RAT	Q6PCU2	622000	730000	732000	705000	605000	757000	722000	668000	4	4	697250	688000	51648.7	66347.6	-0.0192675	72949.9	68275.4	71645.5	70277.2	-0.184338	28	1.03932	0.855077	0.124295	0.0171874	0.855077	0.987015	1	0.954402
sp|O35162|HSP13_RAT	O35162	67512	47338	54897	20947	10793	95142	55978	18707	4	4	47673.5	45155	19665.2	38713	-0.0783018	13668.4	14852.9	15588.6	22588.6	-0.183528	28	2.09972	0.855706	0.124225	0.0171407	0.855706	0.987105	1	0.954402
sp|P43425|GBG7_RAT	P43425	208000	168000	189000	196000	171000	214000	236000	158000	4	4	190250	194750	16780.4	36454.3	0.0337269	29345.2	39561.9	28257	40327.7	0.182771	28	2.03683	0.856295	0.12416	0.0170969	0.856295	0.987188	1	0.954402
sp|P97849|S27A1_RAT	P97849	14903	34856	46917	43440	40682	36365	36896	19002	4	4	35029	33236.2	14342.9	9682.22	-0.0757922	13204	14207.7	13911.2	13896.4	-0.182348	28	1.00212	0.856624	0.124123	0.0170725	0.856624	0.987234	1	0.954402
sp|Q75Q40|TOM40_RAT	Q75Q40	515000	522000	389000	400000	476000	421000	456000	447000	4	4	456500	450000	71789	22818.1	-0.0206899	47848.3	47361.3	55378.3	45102.4	-0.182019	28	1.50758	0.856879	0.124095	0.0170535	0.856879	0.98727	1	0.954402
sp|O08839-2|BIN1_RAT	O08839	107000	112000	126000	134000	125000	142000	87570	113000	4	4	119750	116892	12446.6	22884.3	-0.0348433	22545.1	21859	21653.4	22842.4	-0.181576	28	1.11284	0.857224	0.124056	0.0170278	0.857224	0.987319	1	0.954402
sp|P63331|PP2AA_RAT	P63331	772000	818000	851000	881000	829000	872000	831000	752000	4	4	830500	821000	46722.6	50086.6	-0.0165979	82352.3	70140.9	79251.7	68952.9	-0.180868	28	1.32103	0.857774	0.123995	0.0169868	0.857774	0.987397	1	0.954402
sp|Q4QQV3|F162A_RAT	Q4QQV3	37410	30135	45886	28486	16324	30691	32266	70335	4	4	35479.2	37404	7947.64	23096	0.076217	13192.3	14788.8	12755.8	17371.5	0.178616	28	1.85465	0.859525	0.123801	0.0168563	0.859525	0.987642	1	0.954402
sp|Q2PQA9|KINH_RAT	Q2PQA9	25721	26273	28893	27806	26721	24472	26572	25509	4	4	27173.2	25818.5	1446.54	1047.4	-0.0737819	11854.1	11296.6	10995.2	10469.8	-0.178461	28	1.10287	0.859646	0.123787	0.0168472	0.859646	0.987659	1	0.954402
sp|Q00657|CSPG4_RAT	Q00657	48190	75506	60969	80892	68313	59114	61588	68563	4	4	66389.2	64394.5	14765.2	4778.12	-0.0440122	15484.6	16862.6	15882	15767.6	-0.178263	28	1.01455	0.8598	0.12377	0.0168358	0.8598	0.98768	1	0.954402
sp|Q63468|KPRA_RAT	Q63468	46357	46065	62977	55642	48226	55765	53371	46633	4	4	52760.2	50998.8	8134.59	4285.35	-0.0489895	14072.8	15407.4	13562.1	14401.8	-0.178088	28	1.12766	0.859936	0.123755	0.0168256	0.859936	0.987699	1	0.954402
sp|P0C089|PTPM1_RAT	P0C089	33611	41403	16247	38903	30874	26330	35974	43596	4	4	32541	34193.5	11338	7403.4	0.0714635	12369.5	14314.9	12597.3	13689	0.177657	28	1.18082	0.860271	0.123718	0.0168005	0.860271	0.987745	1	0.954402
sp|Q9Z0V6|PRDX3_RAT	Q9Z0V6	1560000	1970000	1880000	1960000	1900000	1600000	1950000	2020000	4	4	1842500	1867500	192592	185000	0.0194436	199760	189445	205309	195182	0.176503	28	1.10646	0.861169	0.123619	0.0167334	0.861169	0.98787	1	0.95449
sp|B0BN18|PFD2_RAT	B0BN18	221000	158000	111000	194000	180000	182000	173000	166000	4	4	171000	175250	47602.5	7274.38	0.0354181	27001.7	38569.2	33324.2	35866.6	0.173617	28	1.1584	0.863415	0.12337	0.0165651	0.863415	0.988179	1	0.955485
sp|P32198|CPT1A_RAT	P32198	10737	24608	19839	15190	14972	26853	10467	21920	4	4	17593.5	18553	5973.1	7267.13	0.07661	7776.25	7884.44	7712.12	8037.44	0.172278	28	1.08614	0.864458	0.123255	0.0164868	0.864458	0.988322	1	0.955485
sp|Q63507|RL14_RAT	Q63507	531000	520000	582000	540000	530000	582000	586000	503000	4	4	543250	550250	27097	40532.9	0.018471	55159.7	63838.6	52585.8	62009.9	0.172191	28	1.39054	0.864526	0.123248	0.0164817	0.864526	0.988331	1	0.955485
sp|P04764|ENOA_RAT	P04764	3710000	4250000	6680000	4700000	4890000	4850000	5490000	4440000	4	4	4835000	4917500	1.29487e+06	432464	0.0244092	647244	515895	847568	517883	0.166119	28	2.67846	0.869257	0.122729	0.0161249	0.869257	0.988969	1	0.958893
sp|Q63610|TPM3_RAT	Q63610	29091	28008	21228	20940	15052	20448	21494	37465	4	4	24816.8	23614.8	4334.42	9655.33	-0.0716259	10539.6	10293.2	9961.96	10525.7	-0.165879	28	1.11638	0.869444	0.122709	0.0161108	0.869444	0.988994	1	0.958893
sp|P00406|COX2_RAT	P00406	3320000	3300000	3330000	3370000	3540000	3340000	3440000	3230000	4	4	3330000	3387500	29439.2	133010	0.0246988	579354	482820	536550	451225	0.164036	28	1.41395	0.870881	0.122552	0.0160019	0.870881	0.989184	1	0.958893
sp|P58405|STRN3_RAT	P58405	18672	22010	20563	23658	22154	18849	19781	20279	4	4	21225.8	20265.8	2120.67	1391.38	-0.066772	9078.5	8752.78	8462.19	8129.06	-0.163625	28	1.08364	0.871202	0.122517	0.0159775	0.871202	0.989227	1	0.958893
sp|P04897|GNAI2_RAT	P04897	722000	1290000	1330000	1460000	1600000	1330000	680000	1280000	4	4	1200500	1222500	327151	388018	0.0261991	105760	97322.7	180338	200951	0.16296	28	1.24166	0.871721	0.12246	0.0159381	0.871721	0.989295	1	0.958893
sp|Q5XI78|ODO1_RAT	Q5XI78	369000	391000	358000	346000	361000	342000	369000	374000	4	4	366000	361500	19131.1	14059.4	-0.017848	41989.1	42235.8	39870.3	39640.7	-0.160077	28	1.01162	0.87397	0.122215	0.0157669	0.87397	0.98959	1	0.959098
sp|Q9JIR4-2|RIMS1_RAT	Q9JIR4	21025	14608	15136	17269	19317	22480	13095	16369	4	4	17009.5	17815.2	2913.69	4016.12	0.066772	7386.35	7606.38	6970.18	7283.4	0.159851	28	1.0919	0.874146	0.122196	0.0157535	0.874146	0.989613	1	0.959098
sp|Q9Z0J8|NEGR1_RAT	Q9Z0J8	1160000	1380000	1400000	1390000	1310000	1320000	1400000	1350000	4	4	1332500	1345000	115289	40414.5	0.0134706	115055	108039	119142	101759	0.159557	28	1.37082	0.874375	0.122171	0.015736	0.874375	0.989643	1	0.959098
sp|P27615|SCRB2_RAT	P27615	82962	88443	77510	79748	72439	85868	78476	84783	4	4	82165.8	80391.5	4745.5	6223.31	-0.0314942	16561.3	17550.6	15489.4	16502.1	-0.156786	28	1.13504	0.876538	0.121937	0.0155707	0.876538	0.989922	1	0.960567
sp|P40241|CD9_RAT	P40241	11928	12694	20269	13425	19787	21263	9147.8	11172	4	4	14579	15342.5	3842.26	6071.06	0.0736371	7117.22	7108.33	6825.09	7155.99	0.154406	28	1.09931	0.878397	0.121736	0.015428	0.878397	0.99016	1	0.960777
sp|P40112|PSB3_RAT	P40112	179000	160000	161000	158000	165000	172000	174000	134000	4	4	164500	161250	9746.79	18571.9	-0.0287884	25099.1	36680.2	23671.2	35030.6	-0.153742	28	2.19005	0.878916	0.12168	0.0153882	0.878916	0.990226	1	0.960777
sp|Q9JLA3|UGGG1_RAT	Q9JLA3	90782	98759	29217	55909	79275	92973	47335	63542	4	4	68666.8	70781.2	32216.3	19721	0.0437556	15917.4	16640.2	20966	17907.5	0.153376	28	1.37076	0.879202	0.121649	0.0153662	0.879202	0.990263	1	0.960777
sp|P97521|MCAT_RAT	P97521	198000	190000	181000	203000	209000	175000	233000	140000	4	4	193000	189250	9626.35	40549.4	-0.0283075	29103.4	41232.6	27310.5	42539.3	-0.148363	28	2.42617	0.883119	0.121228	0.0150635	0.883119	0.990755	1	0.964155
sp|P62775|MTPN_RAT	P62775	320000	284000	248000	282000	374000	317000	207000	256000	4	4	283500	288500	29410.9	72620	0.0252226	47310.9	40353.1	45868.5	50257.5	0.146968	28	1.20053	0.884211	0.121111	0.0149788	0.884211	0.99089	1	0.964443
sp|P62850|RS24_RAT	P62850	27924	23600	38352	29806	35423	33444	29762	16140	4	4	29920.5	28692.2	6192.42	8690.71	-0.0604732	12328.1	12284.7	11768.1	12064	-0.14576	28	1.05092	0.885155	0.12101	0.0149053	0.885155	0.991007	1	0.964571
sp|Q99PR0|POMT1_RAT	Q99PR0	48985	54872	58562	44873	54031	71363	39789	36149	4	4	51823	50333	6084.61	16003.1	-0.0420879	13712.9	15558.7	13004.4	16197.8	-0.143461	28	1.55143	0.886954	0.120818	0.014765	0.886954	0.991227	1	0.964984
sp|Q7TSA0|MIRO2_RAT	Q7TSA0	160000	191000	248000	153000	116000	189000	242000	189000	4	4	188000	184000	43274.3	51762.3	-0.0310269	29908	40393	34175.9	44414.6	-0.142751	28	1.68893	0.887509	0.120758	0.0147216	0.887509	0.991294	1	0.964984
sp|P62963|PROF1_RAT	P62963	1800000	1810000	1820000	1630000	1740000	1830000	1790000	1770000	4	4	1765000	1782500	90369.6	37749.2	0.0142339	190444	182184	181212	169573	0.141027	28	1.14199	0.888858	0.120615	0.0146158	0.888858	0.991458	1	0.964984
sp|Q6AYE2|SHLB1_RAT	Q6AYE2	123000	105000	116000	107000	116000	118000	110000	98173	4	4	112750	110543	8341.66	8919.97	-0.0285165	25208.3	22024.4	23655.6	20804.5	-0.140099	28	1.29287	0.889584	0.120537	0.0145588	0.889584	0.991545	1	0.964984
sp|Q9JJ31|CUL5_RAT	Q9JJ31	30119	29651	12375	34382	21426	35811	20873	33001	4	4	26631.8	27777.8	9739.92	7742.43	0.0607825	11439.7	12039.3	11510.9	11708.3	0.139594	28	1.03458	0.88998	0.120495	0.0145277	0.88998	0.991593	1	0.964984
sp|Q63525|NUDC_RAT	Q63525	81974	82918	69000	65915	86936	88949	89946	26468	4	4	74951.8	73074.8	8753.27	31096.4	-0.0365892	17213.1	17164.3	16443.3	21441.5	-0.13893	28	1.70032	0.8905	0.12044	0.0144868	0.8905	0.991655	1	0.964984
sp|Q64559|BACH_RAT	Q64559	1330000	1420000	1270000	1530000	1430000	1310000	1400000	1460000	4	4	1387500	1400000	113248	64807.4	0.0129391	116706	144476	120095	137081	0.137176	28	1.30289	0.891873	0.120294	0.0143784	0.891873	0.991819	1	0.965019
sp|P47942|DPYL2_RAT	P47942	7120000	7280000	7490000	7600000	7200000	7420000	7830000	7280000	4	4	7372500	7432500	214379	280164	0.0116936	725389	590289	678873	561679	0.136192	28	1.46083	0.892644	0.120213	0.0143174	0.892644	0.99191	1	0.965019
sp|B0BN86|TMM11_RAT	B0BN86	79878	128000	124000	126000	137000	127000	102000	101000	4	4	114470	116750	23118.7	18080.8	0.0284593	25369.3	21966.4	25810.7	21992	0.134506	28	1.37743	0.893965	0.120073	0.0142126	0.893965	0.992065	1	0.965019
sp|B0BN56|RT31_RAT	B0BN56	9526.3	39796	43364	35195	23558	43532	29714	36315	4	4	31970.3	33279.8	15331.8	8593.57	0.0579112	12629.1	14539.8	13677.7	14036.8	0.133624	28	1.05319	0.894656	0.12	0.0141577	0.894656	0.992146	1	0.965019
sp|Q6P7R8|DHB12_RAT	Q6P7R8	302000	309000	287000	300000	304000	317000	322000	271000	4	4	299500	303500	9183.32	22956.5	0.0191405	48300.8	41765.9	44919.5	40101.4	0.132857	28	1.25473	0.895257	0.119937	0.0141098	0.895257	0.992216	1	0.965019
sp|P85845|FSCN1_RAT	P85845	1530000	1410000	1420000	1500000	1430000	1550000	1440000	1490000	4	4	1465000	1477500	59160.8	55000	0.0122575	135159	147985	128094	139353	0.132079	28	1.18351	0.895867	0.119872	0.0140612	0.895867	0.992287	1	0.965019
sp|P63004|LIS1_RAT	P63004	476000	587000	630000	610000	497000	565000	655000	611000	4	4	575750	582000	68781.7	67537.6	0.0155766	61552.9	66566.7	65278.5	69105.3	0.131493	28	1.12068	0.896326	0.119824	0.0140245	0.896326	0.99234	1	0.965019
sp|Q66H12|NAGAB_RAT	Q66H12	22489	20418	1360.5	20704	965.51	21498	21130	24402	4	4	16242.9	16998.9	9963.81	10788.6	0.0656325	7403.43	7168.23	8261.62	8305.7	0.129067	28	1.0107	0.898228	0.119624	0.0138722	0.898228	0.992559	1	0.965066
sp|P51907|EAA3_RAT	P51907	70362	58544	42370	43170	53530	60885	50361	55003	4	4	53611.5	54944.8	13420.2	4408.41	0.0354391	14260.9	15734.9	14591.6	14709.9	0.128696	28	1.01628	0.898518	0.119593	0.0138488	0.898518	0.992592	1	0.965066
sp|P29314|RS9_RAT	P29314	196000	223000	260000	239000	234000	201000	219000	251000	4	4	229500	226250	26987.7	21313.1	-0.0205764	39615.7	33628.1	38746.2	32659.5	-0.128269	28	1.40748	0.898853	0.119558	0.0138219	0.898853	0.99263	1	0.965066
sp|Q9Z2S9|FLOT2_RAT	Q9Z2S9	600000	539000	631000	641000	553000	572000	599000	664000	4	4	602750	597000	45944.7	48490.5	-0.0138288	62632.9	67707.5	61764.1	66582.7	-0.126626	28	1.16212	0.900142	0.119423	0.013718	0.900142	0.992777	1	0.965207
sp|P70500|CDIPT_RAT	P70500	846000	980000	980000	999000	880000	959000	994000	943000	4	4	951250	944000	70736	47686.5	-0.0110377	88690.6	77316.2	88399.7	74907.3	-0.125141	28	1.39269	0.901306	0.119301	0.0136239	0.901306	0.992908	1	0.965207
sp|P55068|PGCB_RAT	P55068	3025.7	1964.8	8523	20588	7795.9	3195.7	10092	15263	4	4	8525.38	9086.65	8539.99	5017.55	0.0919852	5866.04	5937.08	6717.35	5967.26	0.124935	28	1.2672	0.901467	0.119284	0.0136108	0.901467	0.992926	1	0.965207
sp|P85108|TBB2A_RAT	P85108	2950000	2280000	2510000	2640000	2630000	2750000	2600000	2240000	4	4	2595000	2555000	279583	219773	-0.0224112	533912	435598	510969	415920	-0.121424	28	1.50928	0.904222	0.118996	0.0133867	0.904222	0.993233	1	0.966746
sp|Q9WVK7|HCDH_RAT	Q9WVK7	1959.8	47507	55249	20580	42193	37235	37684	13361	4	4	31324	32618.2	24576.3	13031.9	0.0584132	12633.9	13887.1	16316.9	14201.9	0.119666	28	1.32003	0.905602	0.118852	0.0132738	0.905602	0.993384	1	0.966746
sp|Q505J9|ATAD1_RAT	Q505J9	98531	77210	95515	82320	99744	85562	86810	75146	4	4	88394	86815.5	10254.1	10081.2	-0.0259958	20907.5	19195	19930.1	18373.7	-0.116463	28	1.1766	0.908117	0.118591	0.0130668	0.908117	0.993657	1	0.966746
sp|P26453-2|BASI_RAT	P26453	346000	419000	437000	413000	388000	395000	397000	421000	4	4	403750	400250	39827.8	14361.4	-0.0125609	46232.1	40404.4	46604.4	37993.4	-0.116417	28	1.50466	0.908153	0.118587	0.0130637	0.908153	0.993661	1	0.966746
sp|Q6AYH5|DCTN2_RAT	Q6AYH5	339000	327000	345000	383000	304000	399000	395000	310000	4	4	348500	352000	24186.8	52044.9	0.0144168	42124.8	41964.5	40575.3	45715.2	0.11452	28	1.2694	0.909643	0.118433	0.0129403	0.909643	0.993821	1	0.966746
sp|Q09137|AAPK2_RAT	Q09137	48365	59455	211000	70337	65131	66643	19517	224000	4	4	97289.2	93822.8	76336	89497.5	-0.0523426	21890.7	20960.9	40736.1	45749.1	-0.113179	28	1.26127	0.910696	0.118324	0.0128526	0.910696	0.993933	1	0.966746
sp|Q6UPE1|ETFD_RAT	Q6UPE1	48168	45885	47740	50225	53745	48433	49653	44488	4	4	48004.5	49079.8	1781.35	3812.07	0.0319582	13717.6	15122.3	12726.7	14111.3	0.113169	28	1.22942	0.910704	0.118323	0.012852	0.910704	0.993933	1	0.966746
sp|Q62991|SCFD1_RAT	Q62991	159000	129000	150000	157000	151000	125000	167000	160000	4	4	148750	150750	13720.4	18373.4	0.0192683	22480.6	29308.9	21760.5	28436.5	0.111709	28	1.70771	0.911851	0.118204	0.0127562	0.911851	0.994054	1	0.966746
sp|P21571|ATP5J_RAT	P21571	483000	376000	344000	375000	405000	403000	396000	360000	4	4	394500	391000	60841.3	21023.8	-0.0128567	45102.7	39029	50367.3	37421.5	-0.111559	28	1.81157	0.911969	0.118192	0.0127463	0.911969	0.994067	1	0.966746
sp|P09456|KAP0_RAT	P09456	129000	143000	152000	146000	142000	138000	140000	157000	4	4	142500	144250	9746.79	8655.44	0.0176094	21255.9	25579.2	20189.7	24018.3	0.111548	28	1.41522	0.911978	0.118191	0.0127456	0.911978	0.994068	1	0.966746
sp|P54282|CAC1A_RAT	P54282	48375	72926	67352	76626	56696	67168	63930	82468	4	4	66319.8	67565.5	12555.8	10856.7	0.0268482	15499.7	16538.8	15482.3	16115.7	0.111488	28	1.08349	0.912024	0.118186	0.0127417	0.912024	0.994073	1	0.966746
sp|P10111|PPIA_RAT	P10111	595000	576000	590000	670000	586000	699000	536000	631000	4	4	607750	613000	42271.9	69229.1	0.0124091	65658.2	67792.2	63859.6	70471.6	0.110408	28	1.2178	0.912873	0.118099	0.0126705	0.912873	0.994161	1	0.966767
sp|P52303-2|AP1B1_RAT	P52303	163000	206000	151000	196000	167000	204000	123000	211000	4	4	179000	176250	26191.6	40409.4	-0.0223363	28711.8	39626.3	29216.4	41180.5	-0.108928	28	1.98668	0.914036	0.117979	0.0125726	0.914036	0.994282	1	0.96712
sp|Q9EPH8|PABP1_RAT	Q9EPH8	191000	234000	209000	249000	203000	208000	199000	262000	4	4	220750	218000	25798.9	29563.5	-0.0180853	36616.7	37209.3	35942.6	37067.8	-0.106523	28	1.0636	0.915927	0.117784	0.0124126	0.915927	0.994477	1	0.968242
sp|P54757-5|EPHA5_RAT	P54757	32832	37600	26119	24326	40158	32812	21306	30175	4	4	30219.2	31112.8	6133.09	7783.65	0.0420381	12398.8	13261.6	11825	12795.6	0.102566	28	1.1709	0.919038	0.117465	0.0121469	0.919038	0.994791	1	0.96913
sp|Q5RK00|RM46_RAT	Q5RK00	37462	48793	46416	48450	35905	47746	41663	52018	4	4	45280.2	44333	5316.69	7044.33	-0.0305009	13030	14503.9	12312	13818.3	-0.102364	28	1.25966	0.919198	0.117449	0.0121332	0.919198	0.994807	1	0.96913
sp|Q6P7B0|SYWC_RAT	Q6P7B0	216000	181000	174000	222000	240000	173000	209000	181000	4	4	198250	200750	24253.9	30379.5	0.0180791	29485.2	39252.2	29516.6	38966.6	0.102283	28	1.74282	0.919261	0.117442	0.0121278	0.919261	0.994814	1	0.96913
sp|P85969|SNAB_RAT	P85969	512000	636000	722000	722000	628000	519000	706000	761000	4	4	648000	653500	99317.7	104965	0.0121934	66993.1	71043.6	77205.1	81774.7	0.0978107	28	1.12188	0.922779	0.117083	0.011823	0.922779	0.995161	1	0.971475
sp|Q63797|PSME1_RAT	Q63797	23334	21850	19153	22682	21376	18580	23995	20725	4	4	21754.8	21169	1837.75	2230.78	-0.0393773	9134.29	9312.18	8499.39	8683.03	-0.0964158	28	1.04368	0.923877	0.116971	0.0117271	0.923877	0.995267	1	0.971475
sp|O35760|IDI1_RAT	O35760	59848	64370	30610	67202	63420	57433	53908	51381	4	4	55507.5	56535.5	16872.4	5217.74	0.0264743	14224.8	15865	15311.4	14885.4	0.0962795	28	1.05806	0.923984	0.11696	0.0117177	0.923984	0.995277	1	0.971475
sp|P09216|KPCE_RAT	P09216	124000	143000	132000	149000	119000	130000	145000	148000	4	4	137000	135500	11165.4	13527.7	-0.015883	23357	24137.4	22233.5	23207.7	-0.0933441	28	1.08956	0.926295	0.116726	0.011514	0.926295	0.995498	1	0.973027
sp|Q8VHF5|CISY_RAT	Q8VHF5	5770000	6130000	5660000	5610000	5970000	5460000	5820000	6070000	4	4	5792500	5830000	234716	267208	0.00930974	669342	550853	629143	524776	0.0915443	28	1.43731	0.927712	0.116582	0.0113881	0.927712	0.995632	1	0.973638
sp|Q8CHJ1|PIGU_RAT	Q8CHJ1	25912	26192	5302.1	25951	4638	28194	28198	24842	4	4	20839.3	21468	10358.9	11330.9	0.0428827	8757.91	9574.46	9420.07	10299.8	0.0900885	28	1.1955	0.928858	0.116466	0.0112856	0.928858	0.995738	1	0.973965
sp|Q9ERH3-2|WDR7_RAT	Q9ERH3	119000	186000	286000	151000	154000	291000	253000	30210	4	4	185500	182052	72371.7	116542	-0.0270646	27793.6	39658.2	42243.2	65257.4	-0.0886967	28	2.38642	0.929954	0.116355	0.0111871	0.929954	0.99584	1	0.974238
sp|Q9NQR8|NDUF4_RAT	Q9NQR8	42443	42864	39472	40335	44436	34844	38945	49976	4	4	41278.5	42050.2	1635.39	6584.88	0.0267238	13335.4	14302.1	12369.4	13587.5	0.0840025	28	1.20665	0.933652	0.115982	0.0108507	0.933652	0.996175	1	0.976541
sp|P48004|PSA7_RAT	P48004	110000	124000	136000	113000	113000	114000	123000	128000	4	4	120750	119500	11814.5	7234.18	-0.0150126	22608.4	21943.5	21634	20589.9	-0.0837073	28	1.10399	0.933885	0.115959	0.0108293	0.933885	0.996196	1	0.976541
sp|P28075|PSB5_RAT	P28075	152000	178000	211000	202000	170000	175000	200000	190000	4	4	185750	183750	26462.2	13768.9	-0.015618	29258.4	40616.2	29729	38139.7	-0.0827173	28	1.64586	0.934665	0.11588	0.0107574	0.934665	0.996265	1	0.976541
sp|P12369|KAP3_RAT	P12369	1150000	1170000	1100000	1200000	1150000	1180000	1130000	1140000	4	4	1155000	1150000	42031.7	21602.5	-0.00625899	96874.3	90529.7	91774.4	84408.6	-0.0801995	28	1.18214	0.936649	0.115681	0.0105732	0.936649	0.996439	1	0.977738
sp|Q8CHN6|SGPL1_RAT	Q8CHN6	53654	47713	50129	49065	50638	46454	53604	47013	4	4	50140.2	49427.2	2542.59	3345.64	-0.0206625	14081.7	14860.3	13090.2	13844.8	-0.0748423	28	1.11863	0.940872	0.115258	0.0101741	0.940872	0.996799	1	0.980825
sp|O35217|MINP1_RAT	O35217	13842	24685	22349	53785	50541	15967	23218	22091	4	4	28665.2	27954.2	17382.6	15391.2	-0.0362352	12031.8	12151.5	13741.6	13316.4	-0.0743131	28	1.06487	0.94129	0.115217	0.0101341	0.94129	0.996834	1	0.980825
sp|P97532|THTM_RAT	P97532	421000	473000	488000	495000	488000	427000	431000	521000	4	4	469250	466750	33450.2	45653.6	-0.00770672	49154.9	48276.8	48070.8	49440.1	-0.0725086	28	1.05778	0.942713	0.115075	0.00999695	0.942713	0.996951	1	0.980966
sp|O35867|NEB1_RAT	O35867	84017	80312	118000	99189	108000	90464	92263	95068	4	4	95379.5	96448.8	17149.7	7930.44	0.0160833	21656.3	21695.8	21564.3	20419.1	0.0720086	28	1.11531	0.943107	0.115035	0.00995873	0.943107	0.996984	1	0.980966
sp|O35093|TIM23_RAT	O35093	4417.6	40430	37926	39644	50442	17997	41473	9658.9	4	4	30604.4	29892.7	17489.2	19211.9	-0.0339447	12401.1	12604.1	14048.5	14671.7	-0.0700706	28	1.09069	0.944636	0.114883	0.0098096	0.944636	0.997108	1	0.98168
sp|Q9ER34|ACON_RAT	Q9ER34	1950000	2030000	2040000	1890000	1950000	1830000	2060000	2030000	4	4	1977500	1967500	70887.2	102754	-0.00731406	252070	193228	235667	185110	-0.0667391	28	1.62084	0.947264	0.114622	0.00954954	0.947264	0.997317	1	0.982028
sp|P11980|KPYM_RAT	P11980	1080000	1100000	966000	1050000	1040000	1040000	1050000	1050000	4	4	1049000	1045000	59025.4	5773.5	-0.00551174	95297.1	83603.7	92362	77448.1	-0.0663702	28	1.42221	0.947555	0.114594	0.00952043	0.947555	0.997339	1	0.982028
sp|Q63569|PRS6A_RAT	Q63569	72059	61015	49115	58635	45802	77622	59543	60682	4	4	60206	60912.2	9427.38	13031.5	0.0168251	15165.8	15767.9	14703.3	15795.5	0.0654548	28	1.15408	0.948277	0.114522	0.00944796	0.948277	0.997396	1	0.982028
sp|P21707|SYT1_RAT	P21707	1930000	1980000	1980000	2110000	1970000	2170000	2110000	1790000	4	4	2000000	2010000	77028.1	168918	0.0071955	253145	196320	237064	197863	0.0647696	28	1.43549	0.948818	0.114468	0.00939345	0.948818	0.997437	1	0.982028
sp|P97615|THIOM_RAT	P97615	152000	153000	134000	140000	163000	140000	140000	140000	4	4	144750	145750	9287.09	11500	0.00993254	22023.2	24841.9	20837.8	23607.2	0.0635156	28	1.28347	0.949807	0.114371	0.00929311	0.949807	0.997513	1	0.982028
sp|O70593|SGTA_RAT	O70593	140000	138000	235000	243000	93804	229000	224000	217000	4	4	189000	190951	57833.1	64951.4	0.0148162	29836.1	41025.1	38467.4	48441.9	0.0630804	28	1.58584	0.950151	0.114337	0.00925811	0.950151	0.99754	1	0.982028
sp|O70351|HCD2_RAT	O70351	402000	513000	516000	462000	487000	419000	472000	506000	4	4	473250	471000	53574.7	37354.2	-0.00687545	49967.8	50482.2	52489.6	49833.6	-0.0621738	28	1.10943	0.950866	0.114266	0.0091849	0.950866	0.997594	1	0.982028
sp|Q9Z2L0|VDAC1_RAT	Q9Z2L0	6520000	7170000	6580000	6250000	6460000	6310000	6620000	7230000	4	4	6630000	6655000	387556	403691	0.0054298	717837	577030	688377	565967	0.0561061	28	1.47935	0.955656	0.113794	0.0086836	0.955656	0.997945	1	0.986101
sp|P18265|GSK3A_RAT	P18265	93141	88604	101000	100000	100000	101000	97442	87329	4	4	95686.2	96442.8	5873.13	6257.83	0.0113612	22081.4	22086.6	20623.4	20652.4	0.0518392	28	1.00282	0.959025	0.113463	0.00831802	0.959025	0.99818	1	0.988703
sp|P04182|OAT_RAT	P04182	691000	549000	656000	594000	660000	611000	616000	612000	4	4	622500	624750	63321.9	23599.1	0.00520516	65967.7	69314.9	67744.2	65096.3	0.0478973	28	1.08301	0.962138	0.113158	0.00796924	0.962138	0.998388	1	0.989451
sp|Q64361|LXN_RAT	Q64361	143000	114000	104000	126000	109000	143000	134000	104000	4	4	121750	122500	16780.4	18947.3	0.00885998	22564	22255.6	22287.6	22393.8	0.0474765	28	1.00955	0.962471	0.113126	0.00793132	0.962471	0.998409	1	0.989451
sp|Q9QUL6|NSF_RAT	Q9QUL6	2200000	2690000	2680000	2590000	2640000	2450000	2470000	2540000	4	4	2540000	2525000	231084	85829.3	-0.00854511	516069	431793	489615	401732	-0.0473684	28	1.48538	0.962556	0.113118	0.00792156	0.962556	0.998415	1	0.989451
sp|P10719|ATPB_RAT	P10719	19700000	20100000	19700000	18800000	20000000	18900000	19700000	19800000	4	4	19575000	19600000	550000	483046	0.00184135	863542	679801	839045	667915	0.0466231	28	1.57808	0.963145	0.11306	0.007854	0.963145	0.998453	1	0.989451
sp|Q6MG82|PRRT1_RAT	Q6MG82	170000	155000	176000	195000	157000	188000	180000	167000	4	4	174000	173000	16552.9	13735.6	-0.00831527	27461.2	39381.2	26553.7	37010.2	-0.0439072	28	1.94264	0.96529	0.112851	0.00760392	0.96529	0.998589	1	0.990782
sp|P14841|CYTC_RAT	P14841	225000	211000	239000	222000	213000	213000	233000	234000	4	4	224250	223250	11528.9	11842.7	-0.00644781	38083.5	35401.7	35660.1	33231	-0.041031	28	1.15154	0.967562	0.11263	0.0073319	0.967562	0.998728	1	0.991991
sp|Q5QD51-3|AKA12_RAT	Q5QD51	278000	223000	308000	308000	306000	282000	308000	226000	4	4	279250	280500	40078	38205.6	0.00644349	46538.5	39569.3	46910.8	40679.7	0.0402626	28	1.32981	0.96817	0.11257	0.00725787	0.96817	0.998764	1	0.991991
sp|Q66H50|FACR1_RAT	Q66H50	253000	317000	399000	273000	324000	117000	410000	398000	4	4	310500	312250	64774	135608	0.0081083	47243	41538.4	53029.5	73617.7	0.0385765	28	1.92721	0.969502	0.112441	0.00709331	0.969502	0.998843	1	0.992051
sp|Q5PQL3|PSL1_RAT	Q5PQL3	47632	39792	49902	49394	43319	48443	49046	44492	4	4	46680	46325	4693.89	2845.21	-0.0110136	13395.7	14817.4	12590.9	13781.3	-0.0380351	28	1.19804	0.96993	0.112399	0.00703981	0.96993	0.998867	1	0.992051
sp|B2RYW9|FAHD2_RAT	B2RYW9	52623	22733	20633	54085	49694	40559	22200	39177	4	4	37518.5	37907.5	18315.1	11464.3	0.0148812	13972	14705.7	15466.4	14612.6	0.0365643	28	1.12027	0.971092	0.112287	0.00689284	0.971092	0.998934	1	0.992369
sp|Q9JHY2|SFXN3_RAT	Q9JHY2	1350000	1200000	1260000	1220000	1300000	1140000	1200000	1380000	4	4	1257500	1255000	66520.7	106301	-0.00287104	108553	99131.6	105112	104138	-0.0337921	28	1.0188	0.973283	0.112074	0.0066087	0.973283	0.999055	1	0.993737
sp|Q6P799|SYSC_RAT	Q6P799	116000	135000	149000	138000	116000	140000	138000	142000	4	4	134500	134000	13723.5	12110.6	-0.00537317	23040.9	23398	22257.6	22376	-0.0316848	28	1.01067	0.974948	0.111913	0.00638589	0.974948	0.999143	1	0.994567
sp|Q5HZY0|UBXN4_RAT	Q5HZY0	67964	56686	54498	59289	61028	55862	67241	55568	4	4	59609.2	59924.8	5904.09	5484.28	0.00761576	15115.4	15957.6	14258.5	14990.4	0.0304999	28	1.10529	0.975885	0.111822	0.00625775	0.975885	0.999192	1	0.994652
sp|Q64057|AL7A1_RAT	Q64057	155000	137000	143000	162000	152000	175000	136000	136000	4	4	149250	149750	11324.8	18445.9	0.00482507	22177.7	27437.8	21191.2	26799.2	0.0292695	28	1.5993	0.976857	0.111728	0.00612237	0.976857	0.999241	1	0.994694
sp|Q68FY1|NUP53_RAT	Q68FY1	20342	18234	6613.5	28975	18093	9261.9	18191	29267	4	4	18541.1	18703.2	9209.98	8192.82	0.0125583	8278.78	8050.22	8770.61	8362.5	0.0267528	28	1.09999	0.978847	0.111536	0.00583735	0.978847	0.999338	1	0.994694
sp|P62138|PP1A_RAT	P62138	212000	259000	269000	284000	242000	216000	288000	281000	4	4	256000	256750	31080.5	33876	0.00422047	43299.2	36774.6	42591	37484.5	0.0264378	28	1.29102	0.979096	0.111512	0.00580085	0.979096	0.99935	1	0.994694
sp|Q91Y78|UCHL3_RAT	Q91Y78	103000	91444	100000	114000	112000	84075	98715	112000	4	4	102111	101698	9316.29	13313.3	-0.00585408	24442.8	22475.4	23036.9	21701.7	-0.0261303	28	1.12684	0.979339	0.111489	0.00576504	0.979339	0.999362	1	0.994694
sp|P13195|HEM1_RAT	P13195	42859	33202	19098	41725	36561	14407	48569	36412	4	4	34221	33987.2	10964.6	14242.2	-0.00988828	12898.2	14240.9	12975.4	14741	-0.0238057	28	1.29067	0.981176	0.111312	0.00548795	0.981176	0.999446	1	0.994762
sp|Q6PEC4|SKP1_RAT	Q6PEC4	352000	259000	52187	303000	304000	115000	297000	254000	4	4	241547	242500	131831	87827.5	0.00568231	40447	33658.2	71598.9	51224.6	0.0216559	28	1.95369	0.982876	0.111148	0.00522065	0.982876	0.999521	1	0.994762
sp|Q5FWT5|QRSL1_RAT	Q5FWT5	187000	190000	210000	189000	198000	166000	205000	209000	4	4	194000	194500	10739.3	19536.3	0.0037135	29055.8	40240.1	27355.9	38337	0.021233	28	1.96397	0.98321	0.111116	0.00516668	0.98321	0.999535	1	0.994762
sp|Q5U2R4|MRRP1_RAT	Q5U2R4	86828	83214	87858	68758	77570	75120	61954	113000	4	4	81664.5	81911	8831.76	21830.9	0.00434814	16526.9	19295.4	15837.7	20524.4	0.0190167	28	1.67941	0.984963	0.110947	0.00487546	0.984963	0.999607	1	0.994762
sp|Q924N5|ACBG1_RAT	Q924N5	82872	89132	73980	112000	102000	104000	79675	73379	4	4	89496	89763.5	16239.7	15520.3	0.00430573	20735.6	20440.9	20616.9	20242.5	0.0185165	28	1.03734	0.985358	0.110909	0.00480764	0.985358	0.999623	1	0.994762
sp|Q9ES21|SAC1_RAT	Q9ES21	59728	69557	58980	65942	60428	69739	56380	68414	4	4	63551.8	63740.2	5076.03	6402.43	0.00427282	16256.3	16636.4	15232.8	15684.8	0.0172427	28	1.06023	0.986365	0.110812	0.00463101	0.986365	0.999661	1	0.994762
sp|P16970|ABCD3_RAT	P16970	320000	340000	297000	310000	291000	304000	353000	317000	4	4	316750	316250	18136.1	26700.5	-0.00227914	46647.8	41938.5	43995.9	40747.3	-0.016676	28	1.16581	0.986813	0.110769	0.00455051	0.986813	0.999678	1	0.994762
sp|Q63092|CAMKV_RAT	Q63092	458000	423000	450000	457000	397000	484000	473000	432000	4	4	447000	446500	16391.1	39870.6	-0.00161466	44866	43055.9	42225.1	43927.5	-0.016412	28	1.08226	0.987022	0.110749	0.00451259	0.987022	0.999686	1	0.994762
sp|P47728|CALB2_RAT	P47728	134000	126000	128000	148000	145000	136000	132000	122000	4	4	134000	133750	9933.11	9535.02	-0.00269411	23619.1	23475	22345.3	22177.3	-0.0158819	28	1.01521	0.987441	0.110709	0.00443556	0.987441	0.999701	1	0.994762
sp|P53563|B2CL1_RAT	P53563	109000	136000	156000	71069	112000	101000	126000	132000	4	4	118017	117750	36749.2	13961.3	-0.00327069	23476.8	22244.3	27601	21584.5	-0.0152546	28	1.63518	0.987937	0.110661	0.00434288	0.987937	0.999719	1	0.994762
sp|Q6AYR2|NDRG3_RAT	Q6AYR2	38157	30264	26726	26575	34851	31459	28567	27203	4	4	30430.5	30520	5425.7	3389	0.00423692	12557.4	13083.6	11894.1	12214.2	0.0104994	28	1.05455	0.991697	0.1103	0.00357257	0.991697	0.999841	1	0.99579
sp|Q9QXU9|PCSK1_RAT	Q9QXU9	164000	214000	205000	250000	225000	224000	219000	166000	4	4	208250	208500	35330.6	28454.6	0.00173089	30382.4	38803.7	32537.7	38263.8	0.00995466	28	1.38294	0.992128	0.110258	0.00347468	0.992128	0.999853	1	0.99579
sp|P35439-4|NMDZ1_RAT	P35439	76817	60868	69173	67725	63046	71226	73288	66613	4	4	68645.8	68543.2	6541.88	4606.35	-0.0021558	15937.5	16234.2	15062.8	15180.4	-0.00958598	28	1.01568	0.99242	0.11023	0.003407	0.99242	0.999861	1	0.99579
sp|Q02769|FDFT_RAT	Q02769	48072	84168	77244	82007	86543	59493	88083	56919	4	4	72872.8	72759.5	16784.9	16849.5	-0.00224381	16192.9	16863.9	16885.6	17452.8	-0.00932703	28	1.06831	0.992624	0.110211	0.00335872	0.992624	0.999867	1	0.99579
sp|P06761|GRP78_RAT	P06761	2780000	2850000	2820000	2880000	2750000	2880000	3030000	2660000	4	4	2832500	2830000	42720	161038	-0.0012739	558532	447139	517478	420629	-0.00749774	28	1.51351	0.994071	0.110072	0.00299786	0.994071	0.999905	1	0.99579
sp|P83565|RM40_RAT	P83565	52657	34546	9359.3	13366	6847.5	40764	24324	37702	4	4	27482.1	27409.4	20094.6	15455.3	-0.00382151	11788.1	11863.1	14339.9	13107.8	-0.00748404	28	1.19684	0.994082	0.110071	0.00299501	0.994082	0.999905	1	0.99579
sp|Q9EQR2|ADAS_RAT	Q9EQR2	139000	154000	166000	160000	140000	163000	165000	151000	4	4	154750	154750	11586.6	11615.4	0	22006	32507	21067.8	30572.1	0	28	2.10579	1	0.109557	0.000907961	0.999408	0.999997	1	1
sp|Q9QX74-2|SHAN2_RAT	Q9QX74	221000	219000	210000	189000	190000	205000	238000	206000	4	4	209750	209750	14637.3	20205.2	0	31435	36534.2	29881.5	35093.4	0	28	1.37926	1	0.109557	0.000907961	0.999408	0.999997	1	1
