# Supplementary material for: Neonatal mitochondrial abnormalities due to PINK1 deficiency: Proteomics reveals early changes relevant to Parkinson׳s disease
Source: Data Brief. 2015 Dec 17;6:428–32. doi: 10.1016/j.dib.2015.11.070 (PMC4710791; doi:10.1016/j.dib.2015.11.070)
Supplement: Supplementary file 2 — Supplementary material [file mmc2.zip]

Archive with 3 entries (2 files):
- Cytoscape/
- Cytoscape/10 day old Significant.cyjs
- Cytoscape/10 day old Significant.json
