# Supplementary material for: Neonatal mitochondrial abnormalities due to PINK1 deficiency: Proteomics reveals early changes relevant to Parkinson׳s disease
Source: Data Brief. 2015 Dec 17;6:428–32. doi: 10.1016/j.dib.2015.11.070 (PMC4710791; doi:10.1016/j.dib.2015.11.070)
Supplement: Supplementary file 2 — Supplementary material [file mmc2.zip › Cytoscape/10 day old Significant.cyjs]

{
  "format_version" : "1.0",
  "generated_by" : "cytoscape-3.2.1",
  "target_cytoscapejs_version" : "~2.1",
  "data" : {
    "shared_name" : "tabdelimited.kdMQIasvT7ip.txt",
    "name" : "tabdelimited.kdMQIasvT7ip.txt",
    "SUID" : 62,
    "__Annotations" : [ "" ],
    "selected" : true
  },
  "elements" : {
    "nodes" : [ {
      "data" : {
        "id" : "80",
        "shared_name" : "H2b",
        "name" : "H2b",
        "SUID" : 80,
        "selected" : false
      }
    }, {
      "data" : {
        "id" : "79",
        "shared_name" : "Hp1bp3",
        "name" : "Hp1bp3",
        "SUID" : 79,
        "selected" : false
      }
    }, {
      "data" : {
        "id" : "78",
        "shared_name" : "Icam1",
        "name" : "Icam1",
        "SUID" : 78,
        "selected" : false
      }
    }, {
      "data" : {
        "id" : "77",
        "shared_name" : "Hist2h4",
        "name" : "Hist2h4",
        "SUID" : 77,
        "selected" : false
      }
    }, {
      "data" : {
        "id" : "76",
        "shared_name" : "Acaa1a",
        "name" : "Acaa1a",
        "SUID" : 76,
        "selected" : false
      }
    }, {
      "data" : {
        "id" : "75",
        "shared_name" : "Etfb",
        "name" : "Etfb",
        "SUID" : 75,
        "selected" : false
      }
    }, {
      "data" : {
        "id" : "74",
        "shared_name" : "Scp2",
        "name" : "Scp2",
        "SUID" : 74,
        "selected" : false
      }
    }, {
      "data" : {
        "id" : "73",
        "shared_name" : "Cbr1",
        "name" : "Cbr1",
        "SUID" : 73,
        "selected" : false
      }
    }, {
      "data" : {
        "id" : "72",
        "shared_name" : "Acaa2",
        "name" : "Acaa2",
        "SUID" : 72,
        "selected" : false
      }
    } ],
    "edges" : [ {
      "data" : {
        "id" : "89",
        "source" : "80",
        "target" : "79",
        "shared_name" : "H2b (pp) Hp1bp3",
        "name" : "H2b (pp) Hp1bp3",
        "interaction" : "pp",
        "SUID" : 89,
        "shared_interaction" : "pp",
        "selected" : false
      }
    }, {
      "data" : {
        "id" : "88",
        "source" : "80",
        "target" : "78",
        "shared_name" : "H2b (pp) Icam1",
        "name" : "H2b (pp) Icam1",
        "interaction" : "pp",
        "SUID" : 88,
        "shared_interaction" : "pp",
        "selected" : false
      }
    }, {
      "data" : {
        "id" : "87",
        "source" : "80",
        "target" : "77",
        "shared_name" : "H2b (pp) Hist2h4",
        "name" : "H2b (pp) Hist2h4",
        "interaction" : "pp",
        "SUID" : 87,
        "shared_interaction" : "pp",
        "selected" : false
      }
    }, {
      "data" : {
        "id" : "86",
        "source" : "77",
        "target" : "79",
        "shared_name" : "Hist2h4 (pp) Hp1bp3",
        "name" : "Hist2h4 (pp) Hp1bp3",
        "interaction" : "pp",
        "SUID" : 86,
        "shared_interaction" : "pp",
        "selected" : false
      }
    }, {
      "data" : {
        "id" : "85",
        "source" : "76",
        "target" : "75",
        "shared_name" : "Acaa1a (pp) Etfb",
        "name" : "Acaa1a (pp) Etfb",
        "interaction" : "pp",
        "SUID" : 85,
        "shared_interaction" : "pp",
        "selected" : false
      }
    }, {
      "data" : {
        "id" : "84",
        "source" : "76",
        "target" : "74",
        "shared_name" : "Acaa1a (pp) Scp2",
        "name" : "Acaa1a (pp) Scp2",
        "interaction" : "pp",
        "SUID" : 84,
        "shared_interaction" : "pp",
        "selected" : false
      }
    }, {
      "data" : {
        "id" : "83",
        "source" : "73",
        "target" : "72",
        "shared_name" : "Cbr1 (pp) Acaa2",
        "name" : "Cbr1 (pp) Acaa2",
        "interaction" : "pp",
        "SUID" : 83,
        "shared_interaction" : "pp",
        "selected" : false
      }
    }, {
      "data" : {
        "id" : "82",
        "source" : "73",
        "target" : "76",
        "shared_name" : "Cbr1 (pp) Acaa1a",
        "name" : "Cbr1 (pp) Acaa1a",
        "interaction" : "pp",
        "SUID" : 82,
        "shared_interaction" : "pp",
        "selected" : false
      }
    }, {
      "data" : {
        "id" : "81",
        "source" : "72",
        "target" : "75",
        "shared_name" : "Acaa2 (pp) Etfb",
        "name" : "Acaa2 (pp) Etfb",
        "interaction" : "pp",
        "SUID" : 81,
        "shared_interaction" : "pp",
        "selected" : false
      }
    } ]
  }
}
